# Supplementary material for: catena-Poly[[(2,9-dimethyl-1,10-phenanthroline-κ2 N,N′)cobalt(II)]-μ-malonato-κ4 O 1,O 1′:O 3,O 3′]
Source: Acta Crystallogr Sect E Struct Rep Online. 2010 Sep 30;66(Pt 10):m1327. doi: 10.1107/S1600536810038043 (PMC2983174; doi:10.1107/S1600536810038043)
Supplement: Supplementary file 1 [file e-66-m1327-sup1.cif]

##############################################################################
###                                                                        ###
###        Electronic paper (Acta Crystallographica Section E)             ###
###                                                                        ###
##############################################################################
#                                                                            #
# This CIF contains the data in a paper accepted for publication in Acta     #
# Crystallographica Section E. It conforms to the requirements of Notes      #
# for Authors for Section E, and has been peer reviewed under the auspices   #
# of the IUCr Commission on Journals.                                        #
#                                                                            #
# Full details of the Crystallographic Information File format               #
# are given in the paper "The Crystallographic Information File (CIF):       #
# a New Standard Archive File for Crystallography" by S. R. Hall, F. H.      #
# Allen and I. D. Brown [Acta Cryst. (1991), A47, 655-685].                  #
#                                                                            #
# The current version of the core CIF dictionary is obtainable from          #
# ftp://ftp.iucr.org/pub/cif_core.dic. The current version number is 2.4.    #
#                                                                            #
# Software is freely available for graphical display of the structure(s) in  #
# this CIF.  For information consult the CIF home page http://www.iucr.org/  #
# cif/home.html                                                              #
#                                                                            #
# This file may be used for bona fide research purposes within the           #
# scientific community so long as proper attribution is given to the journal # 
# article from which it was obtained.                                        #
#                                                                            #
##############################################################################
                                             
data_global
_audit_creation_method     'form.cif (version 2.0)'
_journal_data_validation_number     ?
_journal_date_recd_electronic     2010-09-11
_journal_date_accepted     2010-09-23
_journal_name_full     'Acta Crystallographica, Section E'
_journal_year     2010
_journal_volume     66
_journal_issue     10
_journal_page_first     m1327
_journal_page_last     m1327
_journal_paper_category     QM
_journal_coeditor_code     GK2299
_publ_contact_author_name     'Wei Xu'
_publ_contact_author_address
;
      Center of Applied Solid State Chemistry Research
      Ningbo University
      Ningbo 315211
      People's Republic of China
;
_publ_contact_author_email     'xuwei@nbu.edu.cn'
_publ_contact_author_fax     '86 574 87600747'
_publ_contact_author_phone     '86 574 87600792'
_publ_section_title
;\
<i>catena</i>-Poly[[(2,9-dimethyl-1,10-phenanthroline-\k^2^<i>N</i>,<i>N</i>')\
cobalt(II)]-\m-malonato-\k^4^<i>O</i>^1^,<i>O</i>^1'^:<i>O</i>^3^,\
<i>O</i>^3'^]
;
loop_
    _publ_author_name
    _publ_author_footnote
    _publ_author_address
    'Ling-Feng Qiu' ?
;
Center of Applied Solid State Chemistry Research
Ningbo University
Ningbo 315211
People's Republic of China
;
    'Bai-Lu Zhou' ?
;
Center of Applied Solid State Chemistry Research
Ningbo University
Ningbo 315211
People's Republic of China
;
    'Wei Xu' ?
;
Center of Applied Solid State Chemistry Research
Ningbo University
Ningbo 315211
People's Republic of China
;
data_I
_audit_creation_method     SHELXL-97
_chemical_name_systematic
;
<i>catena</i>-Poly[[(2,9-dimethyl-1,10-phenanthroline-
\k^2^<i>N</i>,<i>N</i>')cobalt(II)]-\m-malonato-
\k^4^<i>O</i>^1^,<i>O</i>^1'^:<i>O</i>^3^,<i>O</i>^3'^]
;
_chemical_name_common     ?
_chemical_formula_moiety     'C17 H14 Co N2 O4'
_chemical_formula_sum     'C17 H14 Co N2 O4'
_chemical_formula_iupac     '[Co (C3 H2 O4) (C14 H12 N2)]'
_chemical_formula_weight     369.23
_chemical_melting_point     ?
_symmetry_cell_setting     triclinic
_symmetry_space_group_name_H-M     'P -1'
_symmetry_space_group_name_Hall     '-P 1'
loop_
    _symmetry_equiv_pos_as_xyz
    'x, y, z'
    '-x, -y, -z'
_cell_length_a     6.8767(14)
_cell_length_b     9.5293(19)
_cell_length_c     11.149(2)
_cell_angle_alpha     86.83(3)
_cell_angle_beta     89.53(3)
_cell_angle_gamma     89.52(3)
_cell_volume     729.4(2)
_cell_formula_units_Z     2
_cell_measurement_reflns_used     5667
_cell_measurement_theta_min     3.47
_cell_measurement_theta_max     27.46
_cell_measurement_temperature     295(2)
_exptl_crystal_description     plate
_exptl_crystal_colour     red
_exptl_crystal_size_max     0.33
_exptl_crystal_size_mid     0.11
_exptl_crystal_size_min     0.07
_exptl_crystal_density_diffrn     1.681
_exptl_crystal_density_meas     ?
_exptl_crystal_density_method     'not measured'
_exptl_crystal_F_000     378
_exptl_absorpt_coefficient_mu     1.202
_exptl_absorpt_correction_type     multi-scan
_exptl_absorpt_process_details     '(ABSCOR; Higashi, 1995)'
_exptl_absorpt_correction_T_min     0.653
_exptl_absorpt_correction_T_max     0.782
_exptl_special_details
;
;
_diffrn_ambient_temperature     295(2)
_diffrn_radiation_type     MoK\a
_diffrn_radiation_wavelength     0.71073
_diffrn_radiation_source     'fine-focus sealed tube'
_diffrn_radiation_monochromator     graphite
_diffrn_measurement_device_type     'Rigaku R-AXIS RAPID'
_diffrn_measurement_method     \w
_diffrn_detector_area_resol_mean     0
_diffrn_reflns_number     7245
_diffrn_reflns_av_R_equivalents     0.0317
_diffrn_reflns_av_sigmaI/netI     0.0429
_diffrn_reflns_theta_min     3.47
_diffrn_reflns_theta_max     27.47
_diffrn_reflns_theta_full     27.47
_diffrn_measured_fraction_theta_max     0.990
_diffrn_measured_fraction_theta_full     0.990
_diffrn_reflns_limit_h_min     -8
_diffrn_reflns_limit_h_max     8
_diffrn_reflns_limit_k_min     -12
_diffrn_reflns_limit_k_max     12
_diffrn_reflns_limit_l_min     -14
_diffrn_reflns_limit_l_max     14
_diffrn_standards_number     0
_diffrn_standards_interval_count     0
_diffrn_standards_interval_time     0
_diffrn_standards_decay_%     0
_refine_special_details
;
Refinement of <i>F</i>^2^ against ALL reflections. The weighted <i>R</i>-factor
<i>wR</i> and goodness of fit <i>S</i> are based on <i>F</i>^2^, conventional
<i>R</i>-factors <i>R</i> are based on <i>F</i>, with <i>F</i> set to zero for
negative <i>F</i>^2^. The threshold expression of <i>F</i>^2^ >
\s(<i>F</i>^2^) is used only for calculating <i>R</i>-factors(gt) <i>etc</i>.
and is not relevant to the choice of reflections for refinement.
<i>R</i>-factors based on <i>F</i>^2^ are statistically about twice as large
as those based on <i>F</i>, and <i>R</i>- factors based on ALL data will be
even larger.
;
_reflns_number_total     3309
_reflns_number_gt     2590
_reflns_threshold_expression     I>2\s(I)
_refine_ls_structure_factor_coef     Fsqd
_refine_ls_matrix_type     full
_refine_ls_R_factor_all     0.0667
_refine_ls_R_factor_gt     0.0477
_refine_ls_wR_factor_gt     0.1096
_refine_ls_wR_factor_ref     0.1265
_refine_ls_goodness_of_fit_ref     1.061
_refine_ls_restrained_S_all     1.061
_refine_ls_number_reflns     3309
_refine_ls_number_parameters     222
_refine_ls_number_restraints     0
_refine_ls_hydrogen_treatment     constr
_refine_ls_weighting_scheme     calc
_refine_ls_weighting_details
         'calc w=1/[\s^2^(Fo^2^)+(0.0568P)^2^+0.8449P] where P=(Fo^2^+2Fc^2^)/3'
_atom_sites_solution_hydrogens     geom
_atom_sites_solution_primary     direct
_atom_sites_solution_secondary     difmap
_refine_ls_shift/su_max     0.015
_refine_ls_shift/su_mean     0.000
_refine_diff_density_max     0.584
_refine_diff_density_min     -0.404
_refine_ls_extinction_method     none
_refine_ls_extinction_coef     ?
loop_
    _atom_type_symbol
    _atom_type_description
    _atom_type_scat_dispersion_real
    _atom_type_scat_dispersion_imag
    _atom_type_scat_source
    'C' 'C' 0.0033 0.0016
                         'International Tables Vol C Tables 4.2.6.8 and 6.1.1.4'
    'H' 'H' 0.0000 0.0000
                         'International Tables Vol C Tables 4.2.6.8 and 6.1.1.4'
    'N' 'N' 0.0061 0.0033
                         'International Tables Vol C Tables 4.2.6.8 and 6.1.1.4'
    'O' 'O' 0.0106 0.0060
                         'International Tables Vol C Tables 4.2.6.8 and 6.1.1.4'
    'Co' 'Co' 0.3494 0.9721
                         'International Tables Vol C Tables 4.2.6.8 and 6.1.1.4'
_computing_data_collection     'RAPID-AUTO (Rigaku, 1998)'
_computing_cell_refinement     'RAPID-AUTO (Rigaku, 1998)'
_computing_data_reduction     'RAPID-AUTO (Rigaku, 1998)'
_computing_structure_solution     'SHELXS97 (Sheldrick, 2008)'
_computing_structure_refinement     'SHELXL97 (Sheldrick, 2008)'
_computing_molecular_graphics     'SHELXTL (Sheldrick, 2008)'
_computing_publication_material     'SHELXL97 (Sheldrick, 2008)'
loop_
    _atom_site_type_symbol
    _atom_site_label
    _atom_site_fract_x
    _atom_site_fract_y
    _atom_site_fract_z
    _atom_site_U_iso_or_equiv
    _atom_site_adp_type
    _atom_site_calc_flag
    _atom_site_refinement_flags
    _atom_site_occupancy
    _atom_site_disorder_assembly
    _atom_site_disorder_group
    Co Co1 0.23932(7) 0.27775(5) 0.73432(4) 0.03063(16) Uani d . 1 . .
    N N1 0.2539(4) 0.0677(3) 0.6805(2) 0.0283(6) Uani d . 1 . .
    N N2 0.2379(4) 0.1661(3) 0.9024(2) 0.0264(5) Uani d . 1 . .
    C C1 0.2526(5) 0.0223(4) 0.5691(3) 0.0346(7) Uani d . 1 . .
    C C2 0.2653(5) -0.1224(4) 0.5494(4) 0.0435(9) Uani d . 1 . .
    H H2A 0.2659 -0.1521 0.4713 0.052 Uiso calc R 1 . .
    C C3 0.2765(5) -0.2181(4) 0.6433(4) 0.0439(9) Uani d . 1 . .
    H H3A 0.2860 -0.3133 0.6297 0.053 Uiso calc R 1 . .
    C C4 0.2737(5) -0.1737(3) 0.7614(3) 0.0347(7) Uani d . 1 . .
    C C5 0.2824(5) -0.2671(4) 0.8659(4) 0.0437(9) Uani d . 1 . .
    H H5A 0.2923 -0.3633 0.8571 0.052 Uiso calc R 1 . .
    C C6 0.2766(5) -0.2182(4) 0.9773(4) 0.0413(9) Uani d . 1 . .
    H H6A 0.2831 -0.2812 1.0439 0.050 Uiso calc R 1 . .
    C C7 0.2604(5) -0.0702(3) 0.9941(3) 0.0322(7) Uani d . 1 . .
    C C8 0.2485(5) -0.0137(4) 1.1072(3) 0.0396(8) Uani d . 1 . .
    H H8A 0.2515 -0.0724 1.1766 0.048 Uiso calc R 1 . .
    C C9 0.2326(5) 0.1280(4) 1.1146(3) 0.0382(8) Uani d . 1 . .
    H H9A 0.2249 0.1660 1.1896 0.046 Uiso calc R 1 . .
    C C10 0.2276(5) 0.2173(3) 1.0107(3) 0.0312(7) Uani d . 1 . .
    C C11 0.2530(4) 0.0242(3) 0.8937(3) 0.0266(6) Uani d . 1 . .
    C C12 0.2620(4) -0.0274(3) 0.7747(3) 0.0281(7) Uani d . 1 . .
    C C13 0.2325(6) 0.1281(5) 0.4669(3) 0.0461(9) Uani d . 1 . .
    H H13A 0.1190 0.1850 0.4789 0.069 Uiso calc R 1 . .
    H H13B 0.2202 0.0809 0.3935 0.069 Uiso calc R 1 . .
    H H13C 0.3455 0.1867 0.4623 0.069 Uiso calc R 1 . .
    C C14 0.2121(6) 0.3725(4) 1.0190(3) 0.0424(9) Uani d . 1 . .
    H H14A 0.3391 0.4104 1.0304 0.064 Uiso calc R 1 . .
    H H14B 0.1298 0.3933 1.0858 0.064 Uiso calc R 1 . .
    H H14C 0.1574 0.4137 0.9462 0.064 Uiso calc R 1 . .
    O O1 0.4924(4) 0.3945(4) 0.7882(3) 0.0622(9) Uani d . 1 . .
    O O2 0.4560(5) 0.3466(4) 0.6052(3) 0.0675(9) Uani d . 1 . .
    O O3 0.9214(4) 0.2696(3) 0.6983(3) 0.0646(9) Uani d . 1 . .
    O O4 1.0687(5) 0.4640(4) 0.7095(5) 0.0950(15) Uani d . 1 . .
    C C15 0.5528(5) 0.4017(3) 0.6837(3) 0.0331(7) Uani d . 1 . .
    C C16 0.7380(5) 0.4791(4) 0.6502(3) 0.0360(8) Uani d . 1 . .
    H H16A 0.7421 0.4975 0.5638 0.043 Uiso calc R 1 . .
    H H16C 0.7359 0.5691 0.6869 0.043 Uiso calc R 1 . .
    C C17 0.9200(5) 0.3999(4) 0.6886(3) 0.0343(7) Uani d . 1 . .
loop_
    _atom_site_aniso_label
    _atom_site_aniso_U_11
    _atom_site_aniso_U_22
    _atom_site_aniso_U_33
    _atom_site_aniso_U_12
    _atom_site_aniso_U_13
    _atom_site_aniso_U_23
    Co1 0.0319(2) 0.0274(2) 0.0321(3) -0.00231(17) -0.00176(17) 0.00297(17)
    N1 0.0266(13) 0.0290(13) 0.0292(14) -0.0007(11) 0.0004(11) -0.0026(11)
    N2 0.0265(13) 0.0237(12) 0.0289(14) -0.0015(10) -0.0022(10) -0.0008(10)
    C1 0.0240(15) 0.045(2) 0.0350(18) -0.0042(14) 0.0005(13) -0.0083(15)
    C2 0.040(2) 0.052(2) 0.040(2) -0.0062(17) 0.0002(16) -0.0192(18)
    C3 0.0363(19) 0.0362(19) 0.061(3) -0.0042(16) -0.0004(17) -0.0184(18)
    C4 0.0284(16) 0.0271(16) 0.049(2) -0.0028(13) 0.0011(15) -0.0025(15)
    C5 0.0397(19) 0.0227(16) 0.068(3) -0.0011(15) -0.0021(18) 0.0024(16)
    C6 0.0390(19) 0.0301(18) 0.053(2) -0.0029(15) -0.0025(17) 0.0164(16)
    C7 0.0245(15) 0.0318(17) 0.0393(19) -0.0044(13) -0.0043(13) 0.0089(14)
    C8 0.0374(18) 0.047(2) 0.0331(19) -0.0060(16) -0.0018(15) 0.0127(16)
    C9 0.0413(19) 0.050(2) 0.0238(17) -0.0036(16) -0.0022(14) -0.0013(15)
    C10 0.0293(16) 0.0340(17) 0.0303(17) -0.0014(14) -0.0010(13) -0.0011(13)
    C11 0.0210(14) 0.0272(15) 0.0314(17) -0.0034(12) -0.0024(12) 0.0022(12)
    C12 0.0223(14) 0.0261(15) 0.0360(18) -0.0014(12) 0.0002(12) -0.0006(13)
    C13 0.046(2) 0.064(3) 0.0282(19) -0.0095(19) -0.0032(16) -0.0023(17)
    C14 0.052(2) 0.0385(19) 0.037(2) 0.0000(17) 0.0006(17) -0.0080(16)
    O1 0.0481(16) 0.097(3) 0.0412(17) -0.0195(17) 0.0000(13) 0.0045(16)
    O2 0.063(2) 0.083(2) 0.059(2) -0.0335(18) 0.0073(16) -0.0249(18)
    O3 0.0481(17) 0.0449(17) 0.101(3) 0.0117(14) -0.0200(17) -0.0033(17)
    O4 0.0404(17) 0.059(2) 0.183(5) -0.0152(16) -0.040(2) 0.027(2)
    C15 0.0266(15) 0.0300(16) 0.042(2) 0.0048(13) -0.0038(14) 0.0032(14)
    C16 0.0349(17) 0.0307(17) 0.042(2) -0.0006(14) -0.0031(15) 0.0068(14)
    C17 0.0327(17) 0.0369(18) 0.0327(18) 0.0018(15) -0.0001(14) 0.0021(14)
_geom_special_details
;
All e.s.d.'s (except the e.s.d. in the dihedral angle between two l.s. planes)
are estimated using the full covariance matrix. The cell e.s.d.'s are taken
into account individually in the estimation of e.s.d.'s in distances, angles
and torsion angles; correlations between e.s.d.'s in cell parameters are only
used when they are defined by crystal symmetry. An approximate (isotropic)
treatment of cell e.s.d.'s is used for estimating e.s.d.'s involving l.s.
planes.
;
loop_
    _geom_bond_atom_site_label_1
    _geom_bond_atom_site_label_2
    _geom_bond_site_symmetry_2
    _geom_bond_distance
    _geom_bond_publ_flag
    Co1 O1 . 2.180(3) y
    Co1 O2 . 2.145(3) y
    Co1 O3 1_455 2.229(3) y
    Co1 O4 1_455 2.126(4) y
    Co1 N1 . 2.122(3) y
    Co1 N2 . 2.103(3) y
    Co1 C15 . 2.512(4) ?
    Co1 C17 1_455 2.519(3) ?
    N1 C1 . 1.338(4) ?
    N1 C12 . 1.350(4) ?
    N2 C10 . 1.328(4) ?
    N2 C11 . 1.364(4) ?
    C1 C2 . 1.410(5) ?
    C1 C13 . 1.485(5) ?
    C2 C3 . 1.352(6) ?
    C2 H2A . 0.9300 ?
    C3 C4 . 1.405(5) ?
    C3 H3A . 0.9300 ?
    C4 C12 . 1.411(4) ?
    C4 C5 . 1.428(5) ?
    C5 C6 . 1.350(6) ?
    C5 H5A . 0.9300 ?
    C6 C7 . 1.436(5) ?
    C6 H6A . 0.9300 ?
    C7 C11 . 1.398(4) ?
    C7 C8 . 1.400(5) ?
    C8 C9 . 1.361(5) ?
    C8 H8A . 0.9300 ?
    C9 C10 . 1.399(5) ?
    C9 H9A . 0.9300 ?
    C10 C14 . 1.489(5) ?
    C11 C12 . 1.440(5) ?
    C13 H13A . 0.9600 ?
    C13 H13B . 0.9600 ?
    C13 H13C . 0.9600 ?
    C14 H14A . 0.9600 ?
    C14 H14B . 0.9600 ?
    C14 H14C . 0.9600 ?
    O1 C15 . 1.233(4) ?
    O2 C15 . 1.246(5) ?
    O3 C17 . 1.240(4) ?
    O3 Co1 1_655 2.229(3) ?
    O4 C17 . 1.226(5) ?
    O4 Co1 1_655 2.126(4) ?
    C15 C16 . 1.511(5) ?
    C16 C17 . 1.509(5) ?
    C16 H16A . 0.9700 ?
    C16 H16C . 0.9700 ?
    C17 Co1 1_655 2.519(3) ?
loop_
    _geom_angle_atom_site_label_1
    _geom_angle_atom_site_label_2
    _geom_angle_atom_site_label_3
    _geom_angle_site_symmetry_1
    _geom_angle_site_symmetry_3
    _geom_angle
    _geom_angle_publ_flag
    N2 Co1 N1 . . 79.24(10) n
    N2 Co1 O4 . 1_455 119.53(16) n
    N1 Co1 O4 . 1_455 140.97(13) ?
    N2 Co1 O2 . . 136.06(13) ?
    N1 Co1 O2 . . 92.45(12) ?
    O4 Co1 O2 1_455 . 93.90(16) ?
    N2 Co1 O1 . . 89.80(11) ?
    N1 Co1 O1 . . 123.50(12) ?
    O4 Co1 O1 1_455 . 92.30(13) ?
    O2 Co1 O1 . . 59.10(12) ?
    N2 Co1 O3 . 1_455 97.95(12) ?
    N1 Co1 O3 . 1_455 86.71(11) ?
    O4 Co1 O3 1_455 1_455 58.47(12) ?
    O2 Co1 O3 . 1_455 124.82(14) ?
    O1 Co1 O3 . 1_455 149.76(13) ?
    C1 N1 C12 . . 119.0(3) ?
    C1 N1 Co1 . . 128.3(2) ?
    C12 N1 Co1 . . 112.6(2) ?
    C10 N2 C11 . . 118.9(3) ?
    C10 N2 Co1 . . 128.1(2) ?
    C11 N2 Co1 . . 113.0(2) ?
    N1 C1 C2 . . 120.9(3) ?
    N1 C1 C13 . . 118.2(3) ?
    C2 C1 C13 . . 120.9(3) ?
    C3 C2 C1 . . 120.4(3) ?
    C3 C2 H2A . . 119.8 ?
    C1 C2 H2A . . 119.8 ?
    C2 C3 C4 . . 120.0(3) ?
    C2 C3 H3A . . 120.0 ?
    C4 C3 H3A . . 120.0 ?
    C3 C4 C12 . . 116.7(3) ?
    C3 C4 C5 . . 123.9(3) ?
    C12 C4 C5 . . 119.4(3) ?
    C6 C5 C4 . . 121.2(3) ?
    C6 C5 H5A . . 119.4 ?
    C4 C5 H5A . . 119.4 ?
    C5 C6 C7 . . 120.8(3) ?
    C5 C6 H6A . . 119.6 ?
    C7 C6 H6A . . 119.6 ?
    C11 C7 C8 . . 117.2(3) ?
    C11 C7 C6 . . 119.4(3) ?
    C8 C7 C6 . . 123.4(3) ?
    C9 C8 C7 . . 119.4(3) ?
    C9 C8 H8A . . 120.3 ?
    C7 C8 H8A . . 120.3 ?
    C8 C9 C10 . . 120.8(3) ?
    C8 C9 H9A . . 119.6 ?
    C10 C9 H9A . . 119.6 ?
    N2 C10 C9 . . 120.9(3) ?
    N2 C10 C14 . . 118.4(3) ?
    C9 C10 C14 . . 120.7(3) ?
    N2 C11 C7 . . 122.8(3) ?
    N2 C11 C12 . . 117.3(3) ?
    C7 C11 C12 . . 119.9(3) ?
    N1 C12 C4 . . 123.0(3) ?
    N1 C12 C11 . . 117.8(3) ?
    C4 C12 C11 . . 119.2(3) ?
    C1 C13 H13A . . 109.5 ?
    C1 C13 H13B . . 109.5 ?
    H13A C13 H13B . . 109.5 ?
    C1 C13 H13C . . 109.5 ?
    H13A C13 H13C . . 109.5 ?
    H13B C13 H13C . . 109.5 ?
    C10 C14 H14A . . 109.5 ?
    C10 C14 H14B . . 109.5 ?
    H14A C14 H14B . . 109.5 ?
    C10 C14 H14C . . 109.5 ?
    H14A C14 H14C . . 109.5 ?
    H14B C14 H14C . . 109.5 ?
    C15 O1 Co1 . . 90.4(2) ?
    C15 O2 Co1 . . 91.7(2) ?
    O1 C15 O2 . . 118.8(3) ?
    O1 C15 C16 . . 120.9(3) ?
    O2 C15 C16 . . 120.3(3) ?
    O1 C15 Co1 . . 60.2(2) ?
    O2 C15 Co1 . . 58.6(2) ?
    C16 C15 Co1 . . 178.2(2) ?
    C17 C16 C15 . . 113.5(3) ?
    C17 C16 H16A . . 108.9 ?
    C15 C16 H16A . . 108.9 ?
    C17 C16 H16C . . 108.9 ?
    C15 C16 H16C . . 108.9 ?
    H16A C16 H16C . . 107.7 ?
    O4 C17 O3 . . 119.4(4) ?
    O4 C17 C16 . . 120.1(3) ?
    O3 C17 C16 . . 120.5(3) ?
