# Supplementary material for: catena-Poly[[(2,9-dimethyl-1,10-phenanthroline-κ2 N,N′)cobalt(II)]-μ-malonato-κ4 O 1,O 1′:O 3,O 3′]
Source: Acta Crystallogr Sect E Struct Rep Online. 2010 Sep 30;66(Pt 10):m1327. doi: 10.1107/S1600536810038043 (PMC2983174; doi:10.1107/S1600536810038043)
Supplement: Supplementary file 2 [file e-66-m1327-Isup2.hkl]

# 
# h,k,l, Fc-squared, Fo-squared, sigma(Fo-squared) and status flag 
# 
data_I
_shelx_title ' TREF in P-1' 
_shelx_refln_list_code          4 
_shelx_F_calc_maximum      150.19 
_exptl_crystal_F_000       378.00 
_reflns_d_resolution_high  0.7704 
 
loop_ 
 _symmetry_equiv_pos_as_xyz 
 'x, y, z' 
 '-x, -y, -z' 
 
_cell_length_a     6.8767 
_cell_length_b     9.5293 
_cell_length_c    11.1491 
_cell_angle_alpha  86.832 
_cell_angle_beta   89.527 
_cell_angle_gamma  89.516 
 
_shelx_F_squared_multiplier     1.000 
 
loop_ 
 _refln_index_h 
 _refln_index_k 
 _refln_index_l 
 _refln_F_squared_calc 
 _refln_F_squared_meas 
 _refln_F_squared_sigma 
 _refln_observed_status 
   2   0   0    22557.07    25518.53    215.24 o 
   3   0   0      191.43      143.12      3.05 o 
   4   0   0     9907.42    10832.93     95.54 o 
   5   0   0      133.87      140.96     19.88 o 
   6   0   0     2803.19     2765.66     30.95 o 
   7   0   0       35.35       37.82      5.18 o 
   8   0   0      374.93      296.13      7.21 o 
  -8   1   0        1.55       -0.62      2.85 o 
  -7   1   0       23.35       23.99      4.43 o 
  -6   1   0       64.02       77.73      7.15 o 
  -5   1   0      535.42      503.66      9.87 o 
  -4   1   0      134.34      117.10      5.93 o 
  -3   1   0      688.53      731.90     10.79 o 
  -2   1   0     5088.89     5766.29     49.59 o 
  -1   1   0     1751.26     1746.36     26.37 o 
   1   1   0     1373.54     1393.77     13.12 o 
   2   1   0    10557.24    12569.04    101.42 o 
   3   1   0     2794.52     2898.65     18.65 o 
   4   1   0     3756.04     3943.49     26.35 o 
   5   1   0      251.62      254.31      4.60 o 
   6   1   0     1016.01     1068.91     12.99 o 
   7   1   0      297.98      303.48     18.45 o 
   8   1   0      623.43      543.81     24.94 o 
  -8   2   0       29.86       14.90      5.20 o 
  -7   2   0       30.87       34.60      3.08 o 
  -6   2   0      103.36       98.93      4.06 o 
  -5   2   0       61.55       68.96      4.90 o 
  -4   2   0      231.30      243.59      4.19 o 
  -3   2   0      152.68      168.57      2.15 o 
  -2   2   0     1485.82     1437.52     12.26 o 
  -1   2   0       79.97       84.41      2.05 o 
   0   2   0      907.66      882.30      7.19 o 
   1   2   0       66.23       75.40     11.26 o 
   2   2   0      411.26      380.35      7.52 o 
   3   2   0        6.41       17.50      2.56 o 
   4   2   0      201.78      162.73      4.04 o 
   5   2   0        3.65        4.25      6.37 o 
   6   2   0        2.79       -0.09      5.28 o 
   7   2   0       19.22        0.00      5.80 o 
   8   2   0        5.71       21.22     14.46 o 
  -8   3   0       86.44      102.11     10.91 o 
  -7   3   0       24.60       18.00      2.99 o 
  -6   3   0      115.41      128.36      5.21 o 
  -5   3   0       98.65       95.31      3.58 o 
  -4   3   0      631.99      652.28      7.93 o 
  -3   3   0       62.14       77.07      4.56 o 
  -2   3   0       18.37       34.55      1.26 o 
  -1   3   0      481.47      363.56      6.45 o 
   0   3   0      430.88      422.39      5.17 o 
   1   3   0       90.32      108.24      4.00 o 
   2   3   0        0.53        3.06      2.82 o 
   3   3   0     1141.66     1122.26      8.81 o 
   4   3   0        1.63        4.98      2.46 o 
   5   3   0      181.20      169.56     11.46 o 
   6   3   0        0.08       -1.13      2.43 o 
   7   3   0       99.56      118.05     11.00 o 
   8   3   0        0.00       20.35     16.20 o 
  -8   4   0       69.54       48.24     18.45 o 
  -7   4   0       34.68       30.42      6.51 o 
  -6   4   0      378.34      342.61      6.84 o 
  -5   4   0      114.83      114.43      2.78 o 
  -4   4   0      187.50      199.89      2.94 o 
  -3   4   0       67.80       78.41      4.61 o 
  -2   4   0     2622.98     2836.19     19.47 o 
  -1   4   0     1819.51     1613.35     12.55 o 
   0   4   0      896.38      865.06     10.96 o 
   1   4   0        3.27        3.05      3.13 o 
   2   4   0     1166.84     1144.00     22.82 o 
   3   4   0     1364.52     1342.09     20.74 o 
   4   4   0      688.32      706.48      7.78 o 
   5   4   0      242.57      207.80     12.17 o 
   6   4   0      197.45      165.04     16.63 o 
   7   4   0       41.12       36.81     10.22 o 
   8   4   0       70.32       86.18     12.90 o 
  -8   5   0       29.03       22.09     11.00 o 
  -7   5   0        0.13       12.56      9.09 o 
  -6   5   0       94.21      131.04     11.78 o 
  -5   5   0        0.29        2.60      6.93 o 
  -4   5   0       75.81       66.60      8.75 o 
  -3   5   0      138.30      121.60     14.55 o 
  -2   5   0      395.96      334.28      3.29 o 
  -1   5   0       65.63       66.35      4.81 o 
   0   5   0       10.14        1.58      2.02 o 
   1   5   0      254.86      204.75      5.96 o 
   2   5   0      151.95      106.06      6.24 o 
   3   5   0       51.99       48.93      6.19 o 
   4   5   0       69.31       65.85      2.53 o 
   5   5   0      126.53      116.71      6.58 o 
   6   5   0        0.49        3.39      2.81 o 
   7   5   0       86.11       74.92     21.13 o 
   8   5   0        1.31       -6.50     10.83 o 
  -7   6   0       54.20       72.06     21.05 o 
  -6   6   0        6.55        5.37     14.98 o 
  -5   6   0      106.00       98.99     18.79 o 
  -4   6   0        2.99       10.65     13.16 o 
  -3   6   0      280.82      284.85     19.31 o 
  -2   6   0        1.54        3.30      2.41 o 
  -1   6   0      603.68      607.60      8.80 o 
   0   6   0      224.34      231.33      6.11 o 
   1   6   0      357.72      344.66      6.67 o 
   2   6   0       38.75       37.83      5.59 o 
   3   6   0      185.28      211.35      9.17 o 
   4   6   0        5.10       -0.14      4.33 o 
   5   6   0      234.84      204.56     14.90 o 
   6   6   0       40.65       40.53     19.23 o 
   7   6   0       19.90       40.19     12.73 o 
  -6   7   0      145.69      153.90     24.34 o 
  -5   7   0       13.69       24.68     17.24 o 
  -4   7   0      267.75      271.08     22.78 o 
  -3   7   0      131.27      124.85      5.24 o 
  -2   7   0      170.30      180.84      3.17 o 
  -1   7   0        4.91        3.48      2.03 o 
   0   7   0      503.97      540.43      8.92 o 
   1   7   0      101.07       89.79     15.98 o 
   2   7   0      407.96      375.54      8.59 o 
   3   7   0      358.93      355.06      9.54 o 
   4   7   0       53.00       53.57      8.20 o 
   5   7   0       11.42       10.41      3.52 o 
   6   7   0       70.53       83.06     13.51 o 
   7   7   0       69.85       83.06     15.33 o 
  -6   8   0        0.45       -9.70     18.88 o 
  -5   8   0       76.11       32.65     19.75 o 
  -4   8   0        0.48        5.63      8.92 o 
  -3   8   0      817.06      803.92     10.57 o 
  -2   8   0       35.84       34.92      2.75 o 
  -1   8   0      409.04      411.14      6.30 o 
   0   8   0      132.44      131.21      4.94 o 
   1   8   0      372.06      374.31      8.07 o 
   2   8   0       17.97       25.14      6.41 o 
   3   8   0      636.53      669.50     21.74 o 
   4   8   0       93.32      123.40     10.37 o 
   5   8   0       63.52       74.58     14.42 o 
   6   8   0       42.14       56.04     14.20 o 
  -6   9   0      104.01       99.51     27.19 o 
  -5   9   0        1.28       -2.94     17.58 o 
  -4   9   0      184.23      193.40     15.59 o 
  -3   9   0       23.98       22.41      3.55 o 
  -2   9   0      206.23      190.78      5.27 o 
  -1   9   0        0.03        2.55      2.56 o 
   0   9   0      504.12      488.01      8.07 o 
   1   9   0       15.55       10.57      5.11 o 
   2   9   0      162.14      173.03      8.98 o 
   3   9   0        0.98       -1.67      5.17 o 
   4   9   0      105.23      109.81      8.90 o 
   5   9   0       23.86       33.98      9.48 o 
   6   9   0       57.94       85.74     16.20 o 
  -5  10   0       32.48       34.30     13.94 o 
  -4  10   0       24.64       23.21     12.04 o 
  -3  10   0       71.25       86.78     12.82 o 
  -2  10   0        1.15        3.29      6.19 o 
  -1  10   0      146.57      160.27      5.25 o 
   0  10   0       10.63        4.76      5.54 o 
   1  10   0      102.80      107.35      5.48 o 
   2  10   0        1.51       -1.19      3.65 o 
   3  10   0      112.43      130.33     13.78 o 
   4  10   0        2.34       -8.44      8.44 o 
   5  10   0       45.72       35.94     13.34 o 
  -3  11   0        6.90       18.10     11.43 o 
  -2  11   0       57.60       61.23     11.87 o 
  -1  11   0       17.79       16.24      8.38 o 
   0  11   0       92.36      104.82      5.16 o 
   1  11   0        0.71       -2.98      3.74 o 
   2  11   0      130.29      133.23      6.05 o 
   3  11   0        2.81        1.66      3.83 o 
   4  11   0       55.12       45.05     35.90 o 
  -1  12   0       34.89       35.51     11.09 o 
   0  12   0       25.82       30.76      6.11 o 
   1  12   0       77.17      121.73     12.95 o 
   2  12   0       28.73       15.41      7.02 o 
  -1 -12   1       12.14       11.61      8.10 o 
   0 -12   1        9.35        7.55      5.02 o 
   1 -12   1       40.73       38.26      8.90 o 
  -3 -11   1      111.01      127.80     12.01 o 
  -2 -11   1        0.22       -5.97      5.97 o 
  -1 -11   1      257.75      286.53     10.69 o 
   0 -11   1       10.73       11.73      4.04 o 
   1 -11   1      190.64      210.24     13.40 o 
   2 -11   1        0.70       17.24     10.57 o 
   3 -11   1       85.47       78.73     14.55 o 
  -5 -10   1       11.26        7.77     17.54 o 
  -4 -10   1      114.65      114.39      9.97 o 
  -3 -10   1        3.40        4.97      8.92 o 
  -2 -10   1      139.95      160.64      9.99 o 
  -1 -10   1        7.19        8.77      4.77 o 
   0 -10   1      285.21      308.50     14.25 o 
   1 -10   1       13.66       14.01      4.26 o 
   2 -10   1      165.60      165.55     15.02 o 
   3 -10   1       42.39       44.43     19.92 o 
   4 -10   1       99.54       78.38     14.55 o 
   5 -10   1        1.67        7.62     12.47 o 
  -6  -9   1       12.28       10.29      9.27 o 
  -5  -9   1      108.37      107.33     22.47 o 
  -4  -9   1       25.46       28.35      7.51 o 
  -3  -9   1      343.58      382.41     11.15 o 
  -2  -9   1        0.23        3.07      6.45 o 
  -1  -9   1      210.20      210.31     25.72 o 
   0  -9   1        0.02       -2.92      7.45 o 
   1  -9   1      258.61      262.86     11.09 o 
   2  -9   1        2.48        2.60      3.34 o 
   3  -9   1      240.37      224.27      4.60 o 
   4  -9   1       20.62       28.15     11.35 o 
   5  -9   1       40.68       45.99     13.16 o 
  -6  -8   1      151.32      172.88     19.49 o 
  -5  -8   1        3.39        2.73      6.07 o 
  -4  -8   1      171.79      182.64     11.55 o 
  -3  -8   1        0.48        0.49      5.73 o 
  -2  -8   1      298.00      296.67      8.71 o 
  -1  -8   1       19.22       15.76      4.45 o 
   0  -8   1      554.58      578.43     10.53 o 
   1  -8   1       39.94       32.60      3.35 o 
   2  -8   1      134.97      148.57      3.93 o 
   3  -8   1       97.65       92.77      3.55 o 
   4  -8   1      167.86      160.05     13.42 o 
   5  -8   1       20.76       16.80     10.74 o 
   6  -8   1      100.85      122.38     15.16 o 
  -7  -7   1       93.19      148.88     16.72 o 
  -6  -7   1       14.03        9.20      7.25 o 
  -5  -7   1      121.31      112.45      6.78 o 
  -4  -7   1       12.29       12.20      5.93 o 
  -3  -7   1      527.93      540.53     13.67 o 
  -2  -7   1       46.05       36.30      6.32 o 
  -1  -7   1      589.35      573.97     13.25 o 
   0  -7   1        8.11        8.76      5.41 o 
   1  -7   1      161.93      157.38      4.95 o 
   2  -7   1       20.82       13.91      3.56 o 
   3  -7   1      744.47      737.23      6.74 o 
   4  -7   1       20.57        9.27     14.29 o 
   5  -7   1       30.00       34.56     17.84 o 
   6  -7   1        6.44       19.23     10.65 o 
  -7  -6   1      116.62      121.68     14.98 o 
  -6  -6   1      200.30      167.30     14.93 o 
  -5  -6   1       83.27       91.92      4.93 o 
  -4  -6   1      151.39      143.67      8.06 o 
  -3  -6   1      328.43      338.65     10.62 o 
  -2  -6   1      879.32      815.33     11.99 o 
  -1  -6   1      649.40      630.17     14.68 o 
   0  -6   1      548.74      582.65      9.33 o 
   1  -6   1       45.17       40.25      6.93 o 
   2  -6   1      233.69      255.03      5.50 o 
   3  -6   1      354.51      329.89      3.26 o 
   4  -6   1      140.21      127.47     10.48 o 
   5  -6   1        0.73      -10.65     14.20 o 
   6  -6   1      124.98      145.59     12.99 o 
  -8  -5   1       32.79       16.98     11.95 o 
  -7  -5   1       31.86       35.25     19.40 o 
  -6  -5   1      235.65      220.23      4.77 o 
  -5  -5   1      247.38      228.95      8.24 o 
  -4  -5   1       37.66       26.04     12.93 o 
  -3  -5   1      667.28      677.57     11.22 o 
  -2  -5   1      171.05      164.46     10.74 o 
  -1  -5   1      415.59      436.44      8.16 o 
   0  -5   1      224.78      200.39      7.06 o 
   1  -5   1     2146.45     2010.87     49.54 o 
   2  -5   1        0.51        5.20      2.53 o 
   3  -5   1      401.21      448.99      4.88 o 
   4  -5   1        0.87        2.13      2.81 o 
   5  -5   1      240.39      236.56     10.38 o 
   6  -5   1       21.68        9.39      1.89 o 
   7  -5   1       86.30       99.25     12.21 o 
  -8  -4   1       34.52       23.90     10.83 o 
  -7  -4   1       55.15       49.00      5.72 o 
  -6  -4   1        8.71       11.65      4.21 o 
  -5  -4   1      171.16      182.26     12.58 o 
  -4  -4   1      369.44      391.08      5.53 o 
  -3  -4   1      165.48      156.14     10.65 o 
  -2  -4   1      755.70      751.65     11.33 o 
  -1  -4   1      368.63      307.73      5.69 o 
   0  -4   1      383.92      372.24      5.33 o 
   1  -4   1       13.51        5.17      2.09 o 
   2  -4   1     1509.04     1489.37     13.29 o 
   3  -4   1       31.88       32.45      2.26 o 
   4  -4   1      229.91      232.44      3.49 o 
   5  -4   1        0.44        0.39      2.18 o 
   6  -4   1      132.37      138.47      6.37 o 
   7  -4   1        1.16        5.03      3.45 o 
   8  -4   1       70.87       87.13     11.52 o 
  -8  -3   1       66.53       71.45     18.97 o 
  -7  -3   1        0.63        1.52      4.43 o 
  -6  -3   1       66.10       70.91     10.47 o 
  -5  -3   1        3.69        7.36      2.51 o 
  -4  -3   1      474.36      425.28     13.79 o 
  -3  -3   1      896.19      945.54     13.30 o 
  -2  -3   1     1187.95     1184.11     14.36 o 
  -1  -3   1        6.87       14.39      3.15 o 
   0  -3   1       22.50       18.20      3.30 o 
   1  -3   1     2505.55     2459.01     21.31 o 
   2  -3   1     2951.46     3005.76     26.42 o 
   3  -3   1      643.25      677.78      9.25 o 
   4  -3   1        0.92        1.39      2.20 o 
   5  -3   1      311.11      311.82      4.92 o 
   6  -3   1       84.42       84.68      3.55 o 
   7  -3   1       93.85      110.43      5.31 o 
   8  -3   1       30.03       12.98      4.03 o 
  -8  -2   1        0.38       -7.62     12.99 o 
  -7  -2   1      134.09      142.21      5.56 o 
  -6  -2   1       20.09       13.16      3.77 o 
  -5  -2   1       67.74       66.20      5.38 o 
  -4  -2   1        1.41        2.04      3.56 o 
  -3  -2   1     3681.42     3708.38     28.69 o 
  -2  -2   1      232.41      285.82      5.69 o 
  -1  -2   1     1556.61     1560.65     16.77 o 
   0  -2   1     3084.48     3210.26     28.75 o 
   1  -2   1     4117.01     4148.77     34.42 o 
   2  -2   1      870.47     1033.86     20.18 o 
   3  -2   1     1010.02     1090.00     11.41 o 
   4  -2   1      485.62      444.17      5.71 o 
   5  -2   1      420.60      405.36      5.04 o 
   6  -2   1       55.13       61.39     13.20 o 
   7  -2   1       25.09       22.18      3.03 o 
   8  -2   1        6.53        8.95      3.69 o 
  -8  -1   1       32.35       35.08     13.94 o 
  -7  -1   1      355.47      353.88     12.56 o 
  -6  -1   1      120.12      132.76      5.08 o 
  -5  -1   1      198.93      229.92      5.33 o 
  -4  -1   1      312.01      284.93     12.90 o 
  -3  -1   1     1830.13     1997.34     19.17 o 
  -2  -1   1       81.93      124.60      6.25 o 
  -1  -1   1     1893.97     2007.58     16.50 o 
   1  -1   1      684.29      789.50      8.36 o 
   2  -1   1        8.69        5.98      4.68 o 
   3  -1   1       12.19        1.03      2.06 o 
   4  -1   1      249.61      246.91      7.90 o 
   5  -1   1        0.61        5.86      3.12 o 
   6  -1   1       79.56       90.83      7.93 o 
   7  -1   1       46.57       59.15      7.35 o 
   8  -1   1       22.03       24.59      4.11 o 
  -8   0   1        3.00        3.81      5.80 o 
  -7   0   1      204.03      196.73     17.67 o 
  -6   0   1        0.22        1.93      3.33 o 
  -5   0   1      742.82      704.74      8.28 o 
  -4   0   1       96.81       99.34      4.04 o 
  -3   0   1     3756.88     4092.17     26.43 o 
  -2   0   1      515.67      612.39      5.25 o 
  -1   0   1     6352.16     6867.64     42.71 o 
   1   0   1     7722.18     8230.29    104.88 o 
   2   0   1     2275.56     2565.08     29.27 o 
   3   0   1     4248.74     4699.38     43.57 o 
   4   0   1       69.15      119.09      4.50 o 
   5   0   1     1408.26     1402.48     14.69 o 
   6   0   1        2.09       10.26      3.34 o 
   7   0   1      298.19      286.75      6.46 o 
   8   0   1       19.49       10.87      4.07 o 
  -8   1   1        1.26        4.16      3.12 o 
  -7   1   1       48.04       61.24     12.47 o 
  -6   1   1      126.37      130.90      6.47 o 
  -5   1   1        6.30        8.00      3.18 o 
  -4   1   1      490.14      477.61      6.11 o 
  -3   1   1       45.35       40.37      3.09 o 
  -2   1   1      487.39      574.37      5.53 o 
  -1   1   1      229.29      259.84      2.38 o 
   1   1   1      480.03        0.69      2.51 o 
   2   1   1      556.17      475.33      5.45 o 
   3   1   1     1284.95     1455.57     13.49 o 
   4   1   1     1334.21     1443.07     14.66 o 
   5   1   1       76.11      116.84      5.72 o 
   6   1   1     1349.55     1346.77     14.88 o 
   7   1   1      264.29      282.74      8.14 o 
   8   1   1      208.54      192.03      9.40 o 
  -8   2   1        6.00        5.14      2.91 o 
  -7   2   1       38.72       30.49      4.02 o 
  -6   2   1       89.83      102.72      6.00 o 
  -5   2   1      546.51      547.82     14.38 o 
  -4   2   1      995.24      931.11     10.95 o 
  -3   2   1     1393.41     1470.52     11.26 o 
  -2   2   1      291.25      310.57      3.06 o 
  -1   2   1     2477.20     2474.55     30.15 o 
   0   2   1     5823.32     6666.58     48.51 o 
   1   2   1      994.10     1053.07      7.51 o 
   2   2   1      616.15      548.01      3.83 o 
   3   2   1     3225.96     3074.52     34.21 o 
   4   2   1       15.98       21.91      5.46 o 
   5   2   1      150.93      131.73      8.49 o 
   6   2   1       77.44       72.32      8.31 o 
   7   2   1      135.90      153.82     17.49 o 
   8   2   1       10.06       65.82     17.06 o 
  -8   3   1       11.79       -1.56      7.71 o 
  -7   3   1      288.43      269.26      5.49 o 
  -6   3   1       25.20       26.27      3.44 o 
  -5   3   1      633.49      632.04      7.80 o 
  -4   3   1        1.53        2.57      1.47 o 
  -3   3   1     1182.08     1250.82      9.44 o 
  -2   3   1      652.18      568.32     11.52 o 
  -1   3   1     1057.37     1014.44     19.40 o 
   0   3   1       20.84       32.45      2.67 o 
   1   3   1       88.93       98.43      4.71 o 
   2   3   1      272.56      261.51      5.45 o 
   3   3   1      357.67      334.75     10.14 o 
   4   3   1      494.72      476.52     12.64 o 
   5   3   1       12.93       14.03     11.95 o 
   6   3   1      145.22      163.95     10.91 o 
   7   3   1        2.26       16.80      8.40 o 
   8   3   1       65.41       74.22     19.31 o 
  -8   4   1       91.00       84.18     12.38 o 
  -7   4   1      192.43      185.86     13.34 o 
  -6   4   1      178.53      183.31      7.22 o 
  -5   4   1      684.80      646.08      7.26 o 
  -4   4   1      778.64      781.47     17.41 o 
  -3   4   1     1728.55     1811.41     28.49 o 
  -2   4   1     1268.18     1294.97     20.27 o 
  -1   4   1     4987.36     5292.60     38.04 o 
   0   4   1     1034.45     1163.38      8.57 o 
   1   4   1     2736.22     2996.16     27.25 o 
   2   4   1     1209.40     1244.36     20.57 o 
   3   4   1     1523.39     1573.20     11.75 o 
   4   4   1      242.32      240.53     15.33 o 
   5   4   1      960.77      882.28     20.87 o 
   6   4   1       69.25       68.59     17.32 o 
   7   4   1       98.65      102.02     12.04 o 
   8   4   1        9.24       37.59     11.35 o 
  -8   5   1        2.14       10.31     10.48 o 
  -7   5   1       36.28       62.18     11.61 o 
  -6   5   1      147.17      167.50     12.56 o 
  -5   5   1       58.15      101.24     10.48 o 
  -4   5   1      239.08      235.66     11.69 o 
  -3   5   1       23.05       33.17      7.10 o 
  -2   5   1     1203.01     1280.09     10.74 o 
  -1   5   1      201.58      107.86      3.85 o 
   0   5   1     3119.71     3435.65     26.07 o 
   1   5   1      392.80      473.02      7.94 o 
   2   5   1     1793.19     1875.91     19.57 o 
   3   5   1      198.07      188.24      6.70 o 
   4   5   1     1235.41     1204.61     45.36 o 
   5   5   1        0.38       -4.68     13.34 o 
   6   5   1      544.39      529.61     19.23 o 
   7   5   1       93.38       40.88     19.75 o 
   8   5   1      224.55      203.70     17.49 o 
  -7   6   1        1.96       -6.15     16.54 o 
  -6   6   1      166.03      209.33     24.34 o 
  -5   6   1        2.50        4.68     13.68 o 
  -4   6   1      348.23      331.54     14.03 o 
  -3   6   1      402.80      363.84     13.16 o 
  -2   6   1      465.09      466.11      6.16 o 
  -1   6   1        9.14       12.02      4.58 o 
   0   6   1      535.30      544.01      6.95 o 
   1   6   1      251.64      224.47     14.64 o 
   2   6   1      253.38      208.79      7.19 o 
   3   6   1      224.59      188.60      7.28 o 
   4   6   1       28.08       29.68      1.62 o 
   5   6   1        1.64        2.08      7.71 o 
   6   6   1        1.23        7.19     16.11 o 
   7   6   1       16.19       24.42     11.87 o 
  -6   7   1        0.92       -6.15      9.79 o 
  -5   7   1       79.30       93.71     20.61 o 
  -4   7   1        1.53       14.98     14.98 o 
  -3   7   1      398.00      397.96     14.72 o 
  -2   7   1        0.23        0.58      2.50 o 
  -1   7   1      423.21      383.64      4.64 o 
   0   7   1      153.43      163.00      6.18 o 
   1   7   1      341.91      319.94      5.73 o 
   2   7   1       51.54       54.76      5.88 o 
   3   7   1      158.19      158.46      3.77 o 
   4   7   1       80.96       80.38     16.68 o 
   5   7   1      106.51      104.19     12.30 o 
   6   7   1       44.67       55.43     12.30 o 
   7   7   1       22.04        3.81     19.14 o 
  -6   8   1       71.33       51.71     13.51 o 
  -5   8   1       50.47       55.60     20.53 o 
  -4   8   1      136.92      154.08     22.34 o 
  -3   8   1        0.27        6.15      7.88 o 
  -2   8   1       96.66       99.41      4.78 o 
  -1   8   1       12.64        4.05      5.44 o 
   0   8   1      426.93      456.79     10.01 o 
   1   8   1        0.18       -3.28      3.28 o 
   2   8   1      239.48      236.78     11.00 o 
   3   8   1      194.05      202.23      5.73 o 
   4   8   1       98.12       95.35      4.12 o 
   5   8   1        5.67       -7.28      9.61 o 
   6   8   1       23.10        9.53     19.75 o 
  -6   9   1        7.32       -5.11     11.87 o 
  -5   9   1       87.19      100.55     24.68 o 
  -4   9   1       24.54       29.62     11.26 o 
  -3   9   1      544.43      576.64     19.49 o 
  -2   9   1        2.98        5.03      4.10 o 
  -1   9   1      556.25      518.53     10.78 o 
   0   9   1        0.30        9.97      3.69 o 
   1   9   1      297.03      269.85     10.51 o 
   2   9   1        0.71       -1.42      2.95 o 
   3   9   1      694.48      675.54     10.45 o 
   4   9   1        4.48        2.49      5.46 o 
   5   9   1       93.53      122.12     14.72 o 
   6   9   1       27.82       34.04     14.38 o 
  -5  10   1        3.62        4.85     19.92 o 
  -4  10   1       98.68       89.81     14.29 o 
  -3  10   1        3.60       -1.56      8.75 o 
  -2  10   1      148.11      133.12     12.00 o 
  -1  10   1        0.30       -1.91      4.90 o 
   0  10   1      375.64      379.92     17.88 o 
   1  10   1       49.89       34.57     11.82 o 
   2  10   1      266.73      264.49      9.35 o 
   3  10   1        1.48        2.69      6.97 o 
   4  10   1      188.38      168.11     25.29 o 
   5  10   1       36.30       30.49     22.09 o 
  -3  11   1       34.47        1.99     16.37 o 
  -2  11   1        7.37       11.17      9.53 o 
  -1  11   1       79.82       88.82      9.48 o 
   0  11   1       28.91       28.72      5.18 o 
   1  11   1       72.99       93.48      6.26 o 
   2  11   1        1.63        5.28      5.88 o 
   3  11   1       41.03       45.78     14.29 o 
   4  11   1        0.55       -7.53     10.65 o 
  -2  12   1       24.11       10.91     18.19 o 
  -1  12   1       10.32       15.68      9.79 o 
   0  12   1       16.66        7.48      6.93 o 
   1  12   1        0.08       -2.11      4.83 o 
   2  12   1       64.25       74.27      8.18 o 
  -1 -12   2        1.59        7.41      7.36 o 
   0 -12   2        0.53       -0.78      5.67 o 
   1 -12   2        0.75       -0.31      5.61 o 
  -3 -11   2        2.20       17.32     12.99 o 
  -2 -11   2      158.43      165.20      9.48 o 
  -1 -11   2        2.67       14.91      5.71 o 
   0 -11   2      117.07      147.44     24.38 o 
   1 -11   2        0.47       -4.54      4.83 o 
   2 -11   2      106.15      105.48      5.17 o 
   3 -11   2        6.53       26.07     12.47 o 
  -5 -10   2       76.25       75.35     14.55 o 
  -4 -10   2        2.93        8.10     11.13 o 
  -3 -10   2       54.71       61.47      9.81 o 
  -2 -10   2       15.71       24.44     12.47 o 
  -1 -10   2      131.08      147.52     22.60 o 
   0 -10   2      117.60      114.00     10.43 o 
   1 -10   2      146.05      155.71      9.56 o 
   2 -10   2       48.56       45.92      5.49 o 
   3 -10   2       65.17       82.45     13.68 o 
   4 -10   2       89.16       21.91     21.05 o 
  -5  -9   2        0.18       -1.90      8.60 o 
  -4  -9   2      337.39      337.33     12.35 o 
  -3  -9   2       33.45       25.63      8.50 o 
  -2  -9   2      309.14      298.19      9.60 o 
  -1  -9   2        0.06        1.93      4.35 o 
   0  -9   2      704.22      706.62     13.03 o 
   1  -9   2        2.31        2.75      6.06 o 
   2  -9   2      313.51      292.70     13.03 o 
   3  -9   2       75.63       83.96      4.67 o 
   4  -9   2      134.31      136.58     14.72 o 
   5  -9   2        2.67       -5.11     10.74 o 
  -6  -8   2       61.76       48.60      9.69 o 
  -5  -8   2       15.94        9.89      9.28 o 
  -4  -8   2      177.00      189.21      9.86 o 
  -3  -8   2      191.87      213.69     28.36 o 
  -2  -8   2        4.18        5.77      4.92 o 
  -1  -8   2      113.12      128.92      9.27 o 
   0  -8   2        3.37       10.21      3.92 o 
   1  -8   2       57.74       52.47      4.02 o 
   2  -8   2       11.05        8.10      2.60 o 
   3  -8   2      314.86      340.97      8.33 o 
   4  -8   2      117.86      113.67      4.28 o 
   5  -8   2       10.68       26.85     11.43 o 
   6  -8   2       64.09       36.72     13.25 o 
  -7  -7   2       62.94       53.15     18.32 o 
  -6  -7   2      355.44      341.86     19.59 o 
  -5  -7   2      135.33      142.03     13.72 o 
  -4  -7   2      290.59      310.12     10.66 o 
  -3  -7   2      301.03      294.27     11.71 o 
  -2  -7   2      999.03     1020.68     22.09 o 
  -1  -7   2      250.04      252.90      9.12 o 
   0  -7   2     1325.97     1346.67     21.65 o 
   1  -7   2       46.91       50.82      3.69 o 
   2  -7   2      302.74      301.78     10.39 o 
   3  -7   2       71.13       67.95      3.30 o 
   4  -7   2      245.58      250.89      3.64 o 
   5  -7   2        6.48        0.64      1.74 o 
   6  -7   2      103.44      113.72     13.60 o 
  -7  -6   2       67.57       82.53      9.79 o 
  -6  -6   2      109.56       98.85      4.88 o 
  -5  -6   2      161.19      165.27     10.89 o 
  -4  -6   2       40.08       27.71      7.30 o 
  -3  -6   2      511.01      533.95     14.29 o 
  -2  -6   2        3.48        0.13      4.48 o 
  -1  -6   2     1430.79     1422.11     18.62 o 
   0  -6   2       69.38       53.69      4.17 o 
   1  -6   2      970.18      945.06     12.21 o 
   2  -6   2       74.35       84.37      3.18 o 
   3  -6   2     1493.07     1514.86     13.41 o 
   4  -6   2       30.47       37.45      4.56 o 
   5  -6   2      392.40      408.12      6.09 o 
   6  -6   2       21.28       25.46      9.96 o 
  -8  -5   2       55.12       51.19     13.34 o 
  -7  -5   2      131.97      129.72      6.56 o 
  -6  -5   2      172.29      177.41     16.98 o 
  -5  -5   2      251.03      256.98      6.11 o 
  -4  -5   2      339.83      348.14     12.51 o 
  -3  -5   2      312.29      324.25     10.40 o 
  -2  -5   2     1494.33     1454.39     16.98 o 
  -1  -5   2     1885.71     1785.72     18.64 o 
   0  -5   2     1432.52     1477.35     16.62 o 
   1  -5   2       10.39       14.66      3.15 o 
   2  -5   2     1573.74     1587.25     14.30 o 
   3  -5   2      470.44      429.48      9.22 o 
   4  -5   2      368.49      371.78      9.14 o 
   5  -5   2        8.09        6.54      1.94 o 
   6  -5   2      332.77      329.80      6.08 o 
   7  -5   2        3.55        4.85      8.49 o 
  -8  -4   2       48.42       68.07     12.73 o 
  -7  -4   2       33.97       30.94      5.25 o 
  -6  -4   2      293.80      310.15      6.34 o 
  -5  -4   2       63.88       70.54      3.88 o 
  -4  -4   2      221.82      206.98      5.94 o 
  -3  -4   2      882.95      869.72     12.15 o 
  -2  -4   2      676.23      652.33      9.36 o 
  -1  -4   2       88.28       93.77      4.46 o 
   0  -4   2      482.89      474.03     14.29 o 
   1  -4   2     2676.72     2534.96     22.63 o 
   2  -4   2      398.24      399.29      4.99 o 
   3  -4   2      680.16      708.09      9.25 o 
   4  -4   2       13.60       12.27      4.75 o 
   5  -4   2      424.45      417.22      6.55 o 
   6  -4   2       30.82       23.21      3.41 o 
   7  -4   2      166.05      167.18      4.14 o 
  -8  -3   2       18.15       11.52      4.93 o 
  -7  -3   2       85.06       87.68      9.75 o 
  -6  -3   2        0.83        2.86      2.91 o 
  -5  -3   2       79.08       86.10      5.62 o 
  -4  -3   2      238.11      234.85      6.62 o 
  -3  -3   2      421.99      341.51      7.13 o 
  -2  -3   2      454.36      414.80      7.13 o 
  -1  -3   2      153.40      122.93      7.28 o 
   0  -3   2      556.27      542.03     14.90 o 
   1  -3   2      289.15      241.40      5.31 o 
   2  -3   2      817.60      731.05      8.18 o 
   3  -3   2       45.43       36.21      2.67 o 
   4  -3   2      509.11      484.62     13.08 o 
   5  -3   2       21.51       23.09      3.66 o 
   6  -3   2       81.19       89.10      5.00 o 
   7  -3   2        2.73        4.29      2.57 o 
   8  -3   2       81.59      102.30     20.95 o 
  -8  -2   2      117.74      117.54     13.86 o 
  -7  -2   2        0.19        4.68      5.78 o 
  -6  -2   2       80.51       99.34      6.80 o 
  -5  -2   2        0.40        4.55      3.84 o 
  -4  -2   2      574.87      580.11     11.82 o 
  -3  -2   2      333.75      349.48      7.03 o 
  -2  -2   2      816.32      764.92     10.90 o 
  -1  -2   2        0.71        0.24      2.77 o 
   0  -2   2      156.68      186.44      6.22 o 
   1  -2   2      167.88      138.65     10.48 o 
   2  -2   2     1566.48     1521.48     14.41 o 
   3  -2   2      585.30      576.98      9.01 o 
   4  -2   2       32.18       40.96      7.79 o 
   5  -2   2      168.58      153.51      3.85 o 
   6  -2   2        7.35       10.45      2.80 o 
   7  -2   2       63.22       84.71      4.45 o 
   8  -2   2       52.77       46.27      4.55 o 
  -8  -1   2        0.60        6.67      6.84 o 
  -7  -1   2      293.42      309.79      7.77 o 
  -6  -1   2      173.60      171.09      8.14 o 
  -5  -1   2      210.79      203.94      9.68 o 
  -4  -1   2      230.82      235.12     10.72 o 
  -3  -1   2     3029.12     3132.13     23.53 o 
  -2  -1   2       12.04       15.09      2.42 o 
  -1  -1   2     2102.43     1983.78     18.43 o 
   0  -1   2     7190.38     7925.85     74.25 o 
   1  -1   2     1322.90     1308.82     12.15 o 
   2  -1   2      259.97      277.36      4.65 o 
   3  -1   2     1687.19     1731.56     22.26 o 
   4  -1   2      325.13      335.82      4.47 o 
   5  -1   2      720.70      660.30      7.05 o 
   6  -1   2      218.82      224.05      5.82 o 
   7  -1   2       41.47       33.57      3.90 o 
   8  -1   2        0.47        4.26      3.63 o 
  -8   0   2       21.90       16.89      6.76 o 
  -7   0   2       11.06       24.04      7.45 o 
  -6   0   2      265.13      265.39      4.99 o 
  -5   0   2      120.82      123.89      3.36 o 
  -4   0   2      661.43      600.79      6.32 o 
  -3   0   2       38.31       46.27      4.81 o 
  -2   0   2      250.41      298.34      5.18 o 
  -1   0   2        0.21        4.31      2.16 o 
   0   0   2     2224.42     2332.18     19.98 o 
   1   0   2      258.65      243.38      7.37 o 
   2   0   2      108.05      179.19      6.41 o 
   3   0   2      244.54      232.35      4.99 o 
   4   0   2      104.42       93.21      6.96 o 
   5   0   2       14.51       10.07      2.71 o 
   6   0   2      138.53      124.66      6.25 o 
   7   0   2       70.50       85.16      8.66 o 
   8   0   2        5.67        3.24      3.87 o 
  -8   1   2       18.59       12.82      4.60 o 
  -7   1   2       12.83       16.72      3.88 o 
  -6   1   2       52.84       55.76      4.51 o 
  -5   1   2       98.37      101.96      3.32 o 
  -4   1   2      234.87      222.33      3.60 o 
  -3   1   2      429.49      374.31      5.38 o 
  -2   1   2        2.81       -0.87      1.61 o 
  -1   1   2       25.56       37.74      2.21 o 
   0   1   2      254.81      255.74      3.26 o 
   1   1   2       10.42       22.26      4.24 o 
   3   1   2      535.91      455.64      4.86 o 
   4   1   2       18.35       22.14      3.68 o 
   5   1   2       28.37       21.74      5.80 o 
   6   1   2        9.00       15.51      4.33 o 
   7   1   2      106.24      117.19      5.92 o 
   8   1   2        3.24       -5.11      5.11 o 
  -8   2   2       14.88        6.17      3.65 o 
  -7   2   2       46.11       53.08      4.84 o 
  -6   2   2      150.89      151.32      9.12 o 
  -5   2   2       38.88       29.00      6.16 o 
  -4   2   2      650.77      587.25      6.76 o 
  -3   2   2      211.66      205.83      4.31 o 
  -2   2   2      451.07      430.10      3.37 o 
  -1   2   2       97.30      103.96      2.09 o 
   0   2   2     3630.59     3940.37     28.08 o 
   1   2   2        9.96        8.58      1.60 o 
   2   2   2     1896.13     1801.45     24.68 o 
   3   2   2        3.96        7.79      7.97 o 
   4   2   2      249.56      250.15      3.21 o 
   5   2   2        2.52       -0.41      1.62 o 
   6   2   2      654.69      667.49     25.38 o 
   7   2   2        1.03       -1.04     11.09 o 
   8   2   2       67.10       50.27     12.56 o 
  -8   3   2       61.03       63.05     18.71 o 
  -7   3   2       39.06       30.42      4.90 o 
  -6   3   2      199.04      219.17     11.13 o 
  -5   3   2      228.82      215.37      4.56 o 
  -4   3   2      925.40      887.58      9.38 o 
  -3   3   2      899.44      922.70     17.63 o 
  -2   3   2      102.54      123.40      4.65 o 
  -1   3   2     2245.87     2143.29     12.71 o 
   0   3   2      941.83      985.98      7.52 o 
   1   3   2     1610.11     1737.42     15.35 o 
   2   3   2      602.29      596.73     11.61 o 
   3   3   2     1798.35     1813.84     34.21 o 
   4   3   2       96.76       70.76      7.62 o 
   5   3   2      514.02      498.69     14.81 o 
   6   3   2       23.18       30.23      8.49 o 
   7   3   2      132.19      151.39     12.30 o 
   8   3   2        5.59       14.33      6.80 o 
  -8   4   2       58.04       47.55     11.87 o 
  -7   4   2      153.73      175.12     13.51 o 
  -6   4   2      196.90      164.01      4.55 o 
  -5   4   2      354.45      365.66     22.43 o 
  -4   4   2      431.81      471.50     14.20 o 
  -3   4   2      929.62     1091.77     18.01 o 
  -2   4   2     2073.03     2167.81     21.86 o 
  -1   4   2     2077.37     2161.68     15.19 o 
   0   4   2     2777.39     2878.05     26.36 o 
   1   4   2      757.15      888.79      9.55 o 
   2   4   2     1480.91     1466.68     12.53 o 
   3   4   2      631.90      781.03     22.26 o 
   4   4   2     1085.74     1150.42     22.43 o 
   5   4   2       49.07       61.32      9.18 o 
   6   4   2      250.20      258.79     22.26 o 
   7   4   2       17.05       20.70      9.79 o 
   8   4   2       65.98       92.06     13.42 o 
  -8   5   2       47.92       48.41     22.00 o 
  -7   5   2        1.04       -4.85     15.68 o 
  -6   5   2       49.10       29.27     10.05 o 
  -5   5   2       35.87       48.07      9.53 o 
  -4   5   2      217.63      239.82     11.95 o 
  -3   5   2      168.27      165.42     16.02 o 
  -2   5   2      323.35      280.12      6.59 o 
  -1   5   2      782.20      814.36      8.06 o 
   0   5   2       80.04       61.64      5.33 o 
   1   5   2     1256.24     1278.70     14.90 o 
   2   5   2      143.43      127.10      3.78 o 
   3   5   2      581.89      637.52     22.52 o 
   4   5   2        0.81        6.84      7.10 o 
   5   5   2      931.02      955.46     33.17 o 
   6   5   2        0.69        3.55      8.31 o 
   7   5   2      129.98      119.35     13.86 o 
   8   5   2       10.93       13.68     11.69 o 
  -7   6   2       64.46      106.70     14.12 o 
  -6   6   2       34.92       24.60     10.48 o 
  -5   6   2      187.15      211.24     22.17 o 
  -4   6   2       42.03       61.06      9.79 o 
  -3   6   2      119.96      121.94      9.87 o 
  -2   6   2       44.23       41.71      3.36 o 
  -1   6   2      829.06      810.10     10.19 o 
   0   6   2      784.80      720.42     11.70 o 
   1   6   2      431.93      436.16     11.39 o 
   2   6   2      244.97      215.84      6.17 o 
   3   6   2        1.07        0.56      2.99 o 
   4   6   2      321.54      357.95     14.12 o 
   5   6   2      229.91      195.91     13.51 o 
   6   6   2      111.93      136.23     22.52 o 
   7   6   2       13.34       11.52     11.00 o 
  -7   7   2       12.18       13.25     12.13 o 
  -6   7   2       45.93       61.49     12.64 o 
  -5   7   2        2.60        0.69      8.05 o 
  -4   7   2      197.21      195.82     13.25 o 
  -3   7   2      275.48      259.22     12.90 o 
  -2   7   2      115.78      106.73      2.04 o 
  -1   7   2       67.36       64.21      3.37 o 
   0   7   2      447.71      438.89      8.09 o 
   1   7   2       78.46       71.64      3.95 o 
   2   7   2      332.03      321.97      8.38 o 
   3   7   2      677.79      671.21      8.67 o 
   4   7   2      146.28      177.55     20.61 o 
   5   7   2       24.62       14.55      9.79 o 
   6   7   2       40.53       46.25     12.38 o 
   7   7   2       97.34      103.32     26.76 o 
  -6   8   2        7.23        7.97     11.17 o 
  -5   8   2        0.85       21.57     11.00 o 
  -4   8   2       53.89       45.82     18.45 o 
  -3   8   2      104.04      144.03     11.61 o 
  -2   8   2       24.92       18.82      1.67 o 
  -1   8   2      109.94      115.74      8.01 o 
   0   8   2        2.57        4.13      3.68 o 
   1   8   2       45.00       55.67      5.76 o 
   2   8   2        6.42        5.64      4.89 o 
   3   8   2      188.49      187.37      5.79 o 
   4   8   2       13.90       12.56      8.83 o 
   5   8   2       35.95       46.51     19.92 o 
   6   8   2       18.41       23.04     12.30 o 
  -5   9   2       51.00       35.16     12.90 o 
  -4   9   2      214.96      199.98     25.38 o 
  -3   9   2       81.11       69.89     11.17 o 
  -2   9   2      213.28      199.77     15.58 o 
  -1   9   2      141.90      104.51     10.09 o 
   0   9   2      505.97      493.83      8.59 o 
   1   9   2      139.60      109.28     11.22 o 
   2   9   2      232.44      219.96      5.94 o 
   3   9   2       18.42        7.91      2.77 o 
   4   9   2      198.62      197.73     14.46 o 
   5   9   2       36.58       56.30     13.08 o 
   6   9   2       51.12       65.91     15.16 o 
  -5  10   2       23.73       15.16     12.73 o 
  -4  10   2        0.82       -5.20     10.48 o 
  -3  10   2      143.67      142.47     13.86 o 
  -2  10   2       33.63       26.06      3.65 o 
  -1  10   2      262.11      268.83      8.44 o 
   0  10   2       37.58       37.49     10.05 o 
   1  10   2      164.24      135.84      6.04 o 
   2  10   2       85.64       96.28      7.10 o 
   3  10   2      452.82      432.20     13.25 o 
   4  10   2       32.06       44.69     11.95 o 
   5  10   2      156.24      127.83     16.37 o 
  -3  11   2        5.06       25.81     19.49 o 
  -2  11   2      112.27      137.71     13.08 o 
  -1  11   2        5.93        8.43      4.06 o 
   0  11   2      137.66      154.29      7.75 o 
   1  11   2        9.69        3.40      5.27 o 
   2  11   2      119.08      127.30     12.04 o 
   3  11   2        0.10       -9.35      9.35 o 
   4  11   2       31.89       12.38     19.05 o 
  -1  12   2       44.85       45.47     10.74 o 
   0  12   2        0.91        5.18      4.68 o 
   1  12   2       61.61       77.42     12.38 o 
   2  12   2        1.03       -4.71      6.97 o 
  -3 -11   3      111.87      112.83     10.32 o 
  -2 -11   3        3.64       -0.41      6.62 o 
  -1 -11   3      163.28      166.77     10.53 o 
   0 -11   3        7.96        3.62      8.53 o 
   1 -11   3       57.16       78.67     17.84 o 
   2 -11   3        0.95       -3.87      5.38 o 
   3 -11   3       17.34        4.24     19.23 o 
  -4 -10   3       93.71      112.74     11.04 o 
  -3 -10   3       29.75       32.71      9.30 o 
  -2 -10   3       65.94       77.18     30.40 o 
  -1 -10   3       34.38       41.66      6.47 o 
   0 -10   3       91.71      102.12     32.17 o 
   1 -10   3      115.80      118.47     31.44 o 
   2 -10   3       89.76       89.76     10.48 o 
   3 -10   3       85.44      103.64     23.08 o 
   4 -10   3       28.81       42.35     13.94 o 
  -5  -9   3      107.93      146.00     13.65 o 
  -4  -9   3       30.97       27.66      9.41 o 
  -3  -9   3      163.04      178.42     12.26 o 
  -2  -9   3       56.03       72.51      9.53 o 
  -1  -9   3      202.12      221.17      8.30 o 
   0  -9   3      103.84      109.69      7.70 o 
   1  -9   3      195.35      189.24      8.05 o 
   2  -9   3       15.54       18.94      4.33 o 
   3  -9   3       67.63       89.27      6.44 o 
   4  -9   3       57.71       53.52     22.34 o 
   5  -9   3       41.20       32.91     22.26 o 
  -6  -8   3       52.53       60.45     13.68 o 
  -5  -8   3       28.58       29.71      8.44 o 
  -4  -8   3       62.94       70.10      8.45 o 
  -3  -8   3        2.15        1.55      7.41 o 
  -2  -8   3       94.00       71.92      7.15 o 
  -1  -8   3        7.20       -5.50      5.50 o 
   0  -8   3       17.57       17.39      5.69 o 
   1  -8   3       19.18       24.27      3.97 o 
   2  -8   3        9.46       12.65      3.15 o 
   3  -8   3      227.73      232.15      9.05 o 
   4  -8   3       20.67       21.00      4.64 o 
   5  -8   3       11.47        0.52      8.92 o 
  -7  -7   3      105.05      119.82     11.71 o 
  -6  -7   3      362.43      334.17     11.03 o 
  -5  -7   3      182.55      175.12     25.42 o 
  -4  -7   3     1331.34     1319.24     20.97 o 
  -3  -7   3      622.13      640.71     16.01 o 
  -2  -7   3     1211.66     1228.58     33.47 o 
  -1  -7   3      732.40      765.07     14.97 o 
   0  -7   3     1843.71     1778.28     29.01 o 
   1  -7   3      204.72      236.87      7.61 o 
   2  -7   3     1550.12     1567.87     23.12 o 
   3  -7   3      696.50      659.91     15.24 o 
   4  -7   3      434.90      414.24      5.29 o 
   5  -7   3       22.34       22.32      8.31 o 
   6  -7   3      109.46      109.21     13.77 o 
  -7  -6   3       34.17       33.50     10.65 o 
  -6  -6   3      256.61      248.69      7.79 o 
  -5  -6   3       50.06       42.39      6.81 o 
  -4  -6   3      197.72      212.71     28.62 o 
  -3  -6   3      127.55      117.87     12.51 o 
  -2  -6   3     1338.00     1320.59     27.71 o 
  -1  -6   3      214.09      220.70      8.84 o 
   0  -6   3     2864.01     2985.58     30.85 o 
   1  -6   3       15.24       13.84      3.48 o 
   2  -6   3     1637.26     1636.65     20.39 o 
   3  -6   3       90.88       77.88      6.37 o 
   4  -6   3     1447.88     1486.00     15.50 o 
   5  -6   3        0.02        5.51      3.06 o 
   6  -6   3      999.07      997.09     13.75 o 
  -7  -5   3       79.48      109.21     22.00 o 
  -6  -5   3      197.45      172.07     11.98 o 
  -5  -5   3      221.10      233.63      6.13 o 
  -4  -5   3       88.27       98.69     13.64 o 
  -3  -5   3      527.00      545.59     10.98 o 
  -2  -5   3      148.77      125.80      7.62 o 
  -1  -5   3      871.25      891.82     13.96 o 
   0  -5   3      413.77      412.03      7.28 o 
   1  -5   3     1024.90     1010.16     11.39 o 
   2  -5   3        3.24        4.17      3.29 o 
   3  -5   3      659.92      646.29     10.79 o 
   4  -5   3       19.58       36.50      8.40 o 
   5  -5   3      301.63      306.98      6.64 o 
   6  -5   3       16.91       20.72      3.57 o 
  -8  -4   3       15.52        9.06      4.77 o 
  -7  -4   3       76.87       81.65      5.71 o 
  -6  -4   3       15.58       18.59      5.01 o 
  -5  -4   3      122.32      123.44      4.95 o 
  -4  -4   3      327.50      317.95     17.06 o 
  -3  -4   3       14.84        9.92      4.55 o 
  -2  -4   3     1081.07      995.57     18.23 o 
  -1  -4   3      244.96      207.34      8.66 o 
   0  -4   3      973.39      970.91     13.55 o 
   1  -4   3       22.64       28.99      4.10 o 
   2  -4   3     2018.57     1952.72     40.79 o 
   3  -4   3        4.59        2.71      2.90 o 
   4  -4   3      540.50      562.66      7.97 o 
   5  -4   3        6.18       10.88      6.58 o 
   6  -4   3      334.38      341.91     13.41 o 
   7  -4   3        3.26        6.57      4.23 o 
  -8  -3   3      171.44      156.00      7.84 o 
  -7  -3   3       95.26       99.75      6.49 o 
  -6  -3   3      353.64      346.31      8.29 o 
  -5  -3   3      131.98      129.56     11.98 o 
  -4  -3   3      966.12      980.35     10.58 o 
  -3  -3   3     1198.86     1277.00     17.41 o 
  -2  -3   3     1363.30     1382.60     17.38 o 
  -1  -3   3      179.08      137.89      6.10 o 
   0  -3   3      507.67      564.02     15.46 o 
   1  -3   3      420.98      353.30      6.99 o 
   2  -3   3     1415.24     1424.99     13.62 o 
   3  -3   3      389.98      381.01      5.60 o 
   4  -3   3       13.61       17.67      7.28 o 
   5  -3   3       92.86       90.79      5.97 o 
   6  -3   3       66.48       65.20      5.37 o 
   7  -3   3       26.97       31.04      3.41 o 
   8  -3   3        7.18        6.85      4.62 o 
  -8  -2   3        4.84        3.12      6.28 o 
  -7  -2   3      178.22      188.98     10.08 o 
  -6  -2   3       37.63       42.45      5.43 o 
  -5  -2   3      121.86      109.89      6.25 o 
  -4  -2   3      163.49      206.44      6.44 o 
  -3  -2   3      441.47      456.63      6.05 o 
  -2  -2   3      471.90      484.19      7.71 o 
  -1  -2   3      147.50       99.05      5.28 o 
   0  -2   3     1631.03     1631.76     16.72 o 
   1  -2   3        4.44        2.04      3.77 o 
   2  -2   3      360.60      354.35      8.32 o 
   3  -2   3       66.09       62.29      7.75 o 
   4  -2   3      845.45      878.90     14.29 o 
   5  -2   3      111.10       96.77      5.39 o 
   6  -2   3      148.49      148.20     11.18 o 
   7  -2   3        0.71       -0.67      3.44 o 
   8  -2   3       97.93       90.36     16.90 o 
  -8  -1   3       81.19       88.80      8.14 o 
  -7  -1   3        0.00        2.74      4.09 o 
  -6  -1   3      164.46      156.85     10.88 o 
  -5  -1   3       18.44       18.15      3.65 o 
  -4  -1   3      662.20      629.93     10.57 o 
  -3  -1   3      408.67      440.16      6.16 o 
  -2  -1   3      925.44      867.03      9.88 o 
  -1  -1   3      164.28      165.07      6.66 o 
   0  -1   3      378.16      353.93      6.89 o 
   1  -1   3      169.16      124.29      6.36 o 
   2  -1   3      643.49      571.45      8.68 o 
   3  -1   3      809.50      840.53     13.25 o 
   4  -1   3      242.22      233.92      5.11 o 
   5  -1   3       60.15       59.14      5.54 o 
   6  -1   3        2.61        5.02      2.93 o 
   7  -1   3       95.54      115.32      7.20 o 
   8  -1   3       31.72       33.97      4.64 o 
  -8   0   3       22.64       16.22      7.88 o 
  -7   0   3      124.16      134.09      7.49 o 
  -6   0   3        7.12        3.52      6.65 o 
  -5   0   3      186.10      170.27      4.37 o 
  -4   0   3        1.84        3.69      2.26 o 
  -3   0   3     1325.72     1343.23     13.71 o 
  -2   0   3        0.99        1.17      2.13 o 
  -1   0   3     3113.52     3064.97     32.95 o 
   0   0   3     3297.08     3516.68     34.41 o 
   1   0   3      493.63      494.11      8.64 o 
   2   0   3      445.21      425.18      7.77 o 
   3   0   3     1434.86     1522.57     21.83 o 
   4   0   3      176.77      164.75      4.05 o 
   5   0   3      348.93      306.69      5.89 o 
   6   0   3      652.29      657.71     11.76 o 
   7   0   3       50.77       52.57      5.59 o 
   8   0   3        8.10        2.85      3.20 o 
  -8   1   3       34.87       22.86      6.32 o 
  -7   1   3       78.65       79.75     13.60 o 
  -6   1   3      548.08      582.47      7.13 o 
  -5   1   3       29.53       27.11      3.04 o 
  -4   1   3     1540.79     1440.66     10.47 o 
  -3   1   3        7.31        4.12      1.89 o 
  -2   1   3     1570.19     1649.60     11.70 o 
  -1   1   3      612.64      604.10      5.96 o 
   0   1   3    10577.77    11488.14    116.36 o 
   1   1   3      463.92      478.05      7.04 o 
   2   1   3     3233.26     3247.72     43.04 o 
   3   1   3      256.02      209.59      7.62 o 
   4   1   3      252.63      280.59      9.66 o 
   5   1   3        0.43        1.07      2.82 o 
   6   1   3      520.90      534.23      7.87 o 
   7   1   3       75.50       78.71      5.44 o 
   8   1   3       13.38        3.01      5.08 o 
  -8   2   3       20.20       28.00     11.22 o 
  -7   2   3      101.21       90.19      4.86 o 
  -6   2   3      140.20      154.02      4.62 o 
  -5   2   3      230.84      239.06      4.16 o 
  -4   2   3      249.13      231.96      4.95 o 
  -3   2   3     1864.50     1931.32     13.13 o 
  -2   2   3        0.37        1.03      1.81 o 
  -1   2   3      923.92      898.75      6.71 o 
   0   2   3       46.91       42.33      2.25 o 
   1   2   3     1670.00     1732.65     15.91 o 
   2   2   3       30.02       30.38      2.43 o 
   3   2   3     1781.49     1795.79     13.89 o 
   4   2   3      217.10      216.36      7.92 o 
   5   2   3       62.04       69.83      3.54 o 
   6   2   3       69.49       71.96      2.61 o 
   7   2   3      161.75      156.32     15.63 o 
   8   2   3       18.78       15.18      7.70 o 
  -8   3   3       45.01       36.03     18.53 o 
  -7   3   3       51.35       39.04      6.51 o 
  -6   3   3      109.47      123.58      7.30 o 
  -5   3   3       40.43       38.26      2.96 o 
  -4   3   3      470.70      461.13      7.03 o 
  -3   3   3      377.15      386.90      3.51 o 
  -2   3   3      864.70      856.08      5.61 o 
  -1   3   3      162.74      152.00      3.03 o 
   0   3   3     1268.06     1231.23      9.86 o 
   1   3   3        1.04        5.09      1.50 o 
   2   3   3     1824.75     1743.68     24.77 o 
   3   3   3       98.15       68.33      6.84 o 
   4   3   3      178.81      188.46      9.96 o 
   5   3   3      177.57      173.30     10.83 o 
   6   3   3      304.71      321.06     14.20 o 
   7   3   3        0.17        1.05      5.36 o 
   8   3   3       21.66       35.79      7.65 o 
  -8   4   3        8.51       11.43     10.57 o 
  -7   4   3       52.27       64.87     11.52 o 
  -6   4   3        8.62       12.90      8.57 o 
  -5   4   3      189.35      203.44     10.08 o 
  -4   4   3       96.07       85.21     10.35 o 
  -3   4   3      445.19      445.82     15.89 o 
  -2   4   3       68.56       67.83      4.05 o 
  -1   4   3     1172.85     1073.34      7.30 o 
   0   4   3       27.61       26.23      3.50 o 
   1   4   3     1456.53     1395.70     13.59 o 
   2   4   3      466.63      438.84     16.20 o 
   3   4   3      536.37      561.83     14.03 o 
   4   4   3       59.71       75.00      8.75 o 
   5   4   3      839.48      793.85     20.27 o 
   6   4   3       10.95       13.16     15.16 o 
   7   4   3       36.56       66.34     11.61 o 
   8   4   3        3.38        9.04      7.38 o 
  -7   5   3       59.38       82.28     22.09 o 
  -6   5   3       38.81       51.71     11.09 o 
  -5   5   3      105.47       86.43     10.91 o 
  -4   5   3      120.27      127.75     10.74 o 
  -3   5   3      160.74      165.76      8.18 o 
  -2   5   3       71.56       58.06      1.58 o 
  -1   5   3      431.60      438.60     10.86 o 
   0   5   3      706.84      661.50     10.44 o 
   1   5   3      336.87      356.49      5.76 o 
   2   5   3      108.20      106.37      3.48 o 
   3   5   3       78.38       89.21      8.14 o 
   4   5   3      328.64      352.67     13.86 o 
   5   5   3      167.48      158.41     20.70 o 
   6   5   3      110.14      119.09     12.82 o 
   7   5   3        2.60        3.64      9.61 o 
   8   5   3       46.36       56.86     16.15 o 
  -7   6   3        6.05        8.05     10.91 o 
  -6   6   3       23.76       47.46     11.35 o 
  -5   6   3       19.28       25.81     16.37 o 
  -4   6   3      227.99      242.59     13.16 o 
  -3   6   3       77.74       73.36     15.42 o 
  -2   6   3      169.13      161.59      5.62 o 
  -1   6   3      141.76      139.89      3.95 o 
   0   6   3      196.64      210.83     14.33 o 
   1   6   3      144.83      155.64      4.18 o 
   2   6   3      357.17      360.49      7.75 o 
   3   6   3      130.97      154.42      9.87 o 
   4   6   3      104.64      116.14     10.91 o 
   5   6   3      193.72      145.33     12.82 o 
   6   6   3       62.51       93.02     12.99 o 
   7   6   3       50.66       35.60     12.82 o 
  -7   7   3       26.82       46.51     14.29 o 
  -6   7   3       30.02       66.69     13.08 o 
  -5   7   3       77.68      110.17     12.90 o 
  -4   7   3       11.06       -1.04      7.36 o 
  -3   7   3       49.90       54.82      9.27 o 
  -2   7   3        5.58        2.75      3.10 o 
  -1   7   3      208.44      198.56      7.11 o 
   0   7   3      264.50      296.12      8.62 o 
   1   7   3      197.19      206.05      8.09 o 
   2   7   3       40.67       33.61      4.22 o 
   3   7   3        1.49        0.41      1.82 o 
   4   7   3      135.29      141.60     19.92 o 
   5   7   3      147.38      159.53     14.03 o 
   6   7   3       48.01       45.21     12.73 o 
   7   7   3        0.12       12.38     12.38 o 
  -6   8   3       22.61       25.20     12.90 o 
  -5   8   3        0.01        2.77      9.44 o 
  -4   8   3       79.64       77.34     20.27 o 
  -3   8   3      150.01      145.33     11.87 o 
  -2   8   3       28.96       39.66      2.61 o 
  -1   8   3      113.19      132.93      9.98 o 
   0   8   3      186.29      191.88      9.83 o 
   1   8   3       25.59       31.01      6.35 o 
   2   8   3      108.66       98.92      9.74 o 
   3   8   3      459.02      477.42     34.25 o 
   4   8   3       74.32       98.65     11.35 o 
   5   8   3       12.23       12.47     17.58 o 
   6   8   3       10.38      -10.65     11.43 o 
  -5   9   3       62.78       67.21     14.20 o 
  -4   9   3        7.46       -3.72     15.85 o 
  -3   9   3      281.56      272.73     15.24 o 
  -2   9   3        0.64       -1.80      2.39 o 
  -1   9   3      301.06      290.11      7.12 o 
   0   9   3        6.01        9.79      3.60 o 
   1   9   3       67.17       70.15     25.46 o 
   2   9   3        0.67       -2.48      3.07 o 
   3   9   3      208.20      214.64      7.28 o 
   4   9   3        2.02       10.22      9.27 o 
   5   9   3       23.61       42.70     12.38 o 
  -4  10   3       66.14       51.71     21.83 o 
  -3  10   3        0.72       -2.17      8.66 o 
  -2  10   3       79.17       80.81     11.00 o 
  -1  10   3        5.87        7.08      4.33 o 
   0  10   3      251.28      278.74      8.16 o 
   1  10   3       22.68       30.07      8.88 o 
   2  10   3      119.66      126.14     11.26 o 
   3  10   3       21.45       30.49      9.70 o 
   4  10   3      121.44      142.47     14.29 o 
   5  10   3        6.21        3.03     10.48 o 
  -3  11   3       47.00       39.23     12.56 o 
  -2  11   3        4.52       11.35      9.35 o 
  -1  11   3       88.62      107.89      4.14 o 
   0  11   3       14.77       15.55      9.44 o 
   1  11   3       34.00       32.24      5.00 o 
   2  11   3        3.62        7.78      6.80 o 
   3  11   3       58.92       47.37     11.09 o 
  -1  12   3        1.51        7.02      8.75 o 
   0  12   3       17.38        9.57      3.82 o 
   1  12   3        5.66        6.92      5.81 o 
  -2 -11   4       72.57       60.83     21.22 o 
  -1 -11   4       62.41       75.43     18.92 o 
   0 -11   4       31.99       19.82      8.96 o 
   1 -11   4       96.76      137.64     34.08 o 
   2 -11   4       26.40       18.80      4.79 o 
  -4 -10   4       33.27       36.81      9.42 o 
  -3 -10   4       74.40       76.58     15.95 o 
  -2 -10   4       43.90       71.79      8.21 o 
  -1 -10   4      217.98      226.42      9.45 o 
   0 -10   4      135.53      138.19     13.03 o 
   1 -10   4      158.38      144.40     10.18 o 
   2 -10   4       88.05       95.58     16.59 o 
   3 -10   4       57.80       57.11      6.58 o 
   4 -10   4       63.92       56.47     15.33 o 
  -5  -9   4        6.00        7.82     10.29 o 
  -4  -9   4      264.47      221.12     19.99 o 
  -3  -9   4       42.91       50.04     11.13 o 
  -2  -9   4      164.40      169.46      9.74 o 
  -1  -9   4        3.23        1.20      4.76 o 
   0  -9   4      216.61      222.48     28.62 o 
   1  -9   4       24.31       20.46      4.67 o 
   2  -9   4      174.37      186.43     19.83 o 
   3  -9   4       93.30       93.14     11.13 o 
   4  -9   4       23.24       10.59      3.90 o 
   5  -9   4        5.31        5.98     11.69 o 
  -6  -8   4       38.46       23.75      7.36 o 
  -5  -8   4        2.26        1.36     16.15 o 
  -4  -8   4       12.35       25.07      7.65 o 
  -3  -8   4       10.34        8.83      6.36 o 
  -2  -8   4      155.00      154.58      9.95 o 
  -1  -8   4        4.56        3.68      5.61 o 
   0  -8   4      290.58      288.94     10.08 o 
   1  -8   4        8.71        9.17      5.04 o 
   2  -8   4       70.35       78.69      6.89 o 
   3  -8   4       53.97       56.46     22.86 o 
   4  -8   4      157.09      162.54      4.65 o 
   5  -8   4        8.12       27.45     20.44 o 
  -6  -7   4      103.67      114.72      8.83 o 
  -5  -7   4      102.29       96.44     11.93 o 
  -4  -7   4       53.31       47.35      9.96 o 
  -3  -7   4      139.54      131.68     14.16 o 
  -2  -7   4       43.66       53.58      8.34 o 
  -1  -7   4      184.63      207.87     43.39 o 
   0  -7   4      108.71      127.50     13.81 o 
   1  -7   4      150.28      135.92      5.86 o 
   2  -7   4        1.57       -2.80      5.45 o 
   3  -7   4       21.86       45.10     11.17 o 
   4  -7   4        1.16        2.38      6.50 o 
   5  -7   4       37.17       30.86     10.26 o 
   6  -7   4        1.50       -1.56     15.68 o 
  -7  -6   4       95.85       88.84     12.08 o 
  -6  -6   4        7.50       13.61      6.73 o 
  -5  -6   4      186.34      189.42     19.78 o 
  -4  -6   4       14.92       28.85      6.65 o 
  -3  -6   4      665.64      650.17     13.32 o 
  -2  -6   4        0.16        0.42      4.50 o 
  -1  -6   4     1058.32     1021.20     17.32 o 
   0  -6   4        7.08        4.02      4.03 o 
   1  -6   4      619.85      648.88     10.10 o 
   2  -6   4       71.97       90.04      5.67 o 
   3  -6   4     1219.66     1223.40     17.96 o 
   4  -6   4       32.02       24.90      4.42 o 
   5  -6   4      350.83      390.49     10.65 o 
   6  -6   4       20.11       14.97      6.68 o 
  -7  -5   4       29.94       41.17      7.56 o 
  -6  -5   4      182.03      198.85     13.17 o 
  -5  -5   4       47.84       41.55      5.94 o 
  -4  -5   4      215.64      177.74     10.09 o 
  -3  -5   4      157.56      165.07     14.07 o 
  -2  -5   4      326.49      332.49      8.99 o 
  -1  -5   4      292.37      278.67      9.71 o 
   0  -5   4      823.18      899.79     12.26 o 
   1  -5   4        1.67        2.68      3.37 o 
   2  -5   4      186.60      167.06     11.61 o 
   3  -5   4       48.50       48.29      7.92 o 
   4  -5   4      122.17      131.99     13.03 o 
   5  -5   4        0.33        4.01      6.58 o 
   6  -5   4      236.15      253.79     35.55 o 
   7  -5   4       12.82       14.26      3.48 o 
  -8  -4   4        2.54       10.74      5.34 o 
  -7  -4   4        4.67        4.03      4.56 o 
  -6  -4   4       54.61       71.44      5.84 o 
  -5  -4   4        5.90        7.95      9.63 o 
  -4  -4   4       11.80        1.41      5.55 o 
  -3  -4   4       53.32       40.93      5.72 o 
  -2  -4   4       20.03       24.06      4.92 o 
  -1  -4   4      157.23      113.11     19.49 o 
   0  -4   4       66.25       74.65      5.86 o 
   1  -4   4      615.33      507.11     12.24 o 
   2  -4   4       10.94       18.41      5.99 o 
   3  -4   4      341.95      331.63      7.88 o 
   4  -4   4       39.19       47.66      6.02 o 
   5  -4   4      225.31      272.00     21.26 o 
   6  -4   4       12.84       12.57      4.19 o 
   7  -4   4       58.96       61.55      4.10 o 
  -8  -3   4        5.48       -2.31      9.67 o 
  -7  -3   4      334.55      327.31     12.47 o 
  -6  -3   4        2.13        2.11      4.21 o 
  -5  -3   4      896.00      903.73     14.63 o 
  -4  -3   4       49.15       54.27      4.36 o 
  -3  -3   4     1326.64     1455.60     23.21 o 
  -2  -3   4      111.20       84.60      7.36 o 
  -1  -3   4     2530.62     2908.57     31.70 o 
   0  -3   4       21.17       12.99      4.55 o 
   1  -3   4     2092.78     2330.45     27.85 o 
   2  -3   4      310.14      225.04      5.63 o 
   3  -3   4      254.72      249.42     15.03 o 
   4  -3   4      155.43      148.37      4.95 o 
   5  -3   4      202.66      215.53      6.27 o 
   6  -3   4       18.17       13.72      3.25 o 
   7  -3   4        8.74        7.82      3.56 o 
   8  -3   4       71.56       89.41      6.67 o 
  -8  -2   4      141.98      146.87      6.69 o 
  -7  -2   4       59.09       45.03      7.25 o 
  -6  -2   4      197.86      205.19      9.84 o 
  -5  -2   4      183.47      172.22     11.13 o 
  -4  -2   4     1339.91     1326.14     14.45 o 
  -3  -2   4     1415.38     1549.88     17.55 o 
  -2  -2   4     2098.17     2212.29     24.93 o 
  -1  -2   4     4061.74     4201.07     40.82 o 
   0  -2   4     2325.60     2499.96     26.68 o 
   1  -2   4     2398.16     2751.69     26.33 o 
   2  -2   4     3294.34     3367.13     33.08 o 
   3  -2   4     3900.27     4064.75     39.53 o 
   4  -2   4      708.43      785.54     14.90 o 
   5  -2   4      938.35      884.60     11.76 o 
   6  -2   4      141.23      150.78      4.56 o 
   7  -2   4      304.86      292.04      7.96 o 
   8  -2   4      163.68      147.23      6.95 o 
  -8  -1   4        7.31        7.36      4.72 o 
  -7  -1   4      193.78      200.31      6.30 o 
  -6  -1   4       50.81       59.13      4.89 o 
  -5  -1   4      430.23      384.92      7.55 o 
  -4  -1   4        8.52        4.77      3.91 o 
  -3  -1   4      765.99      813.06      8.52 o 
  -2  -1   4      348.76      335.30      7.83 o 
  -1  -1   4     4123.01     3965.02     38.06 o 
   0  -1   4     1926.58     2056.61     20.58 o 
   1  -1   4      252.08      261.21      7.18 o 
   2  -1   4      567.41      601.09      9.38 o 
   3  -1   4      422.45      400.78      8.15 o 
   4  -1   4      642.76      635.36     13.34 o 
   5  -1   4      125.52      131.40      8.53 o 
   6  -1   4      434.23      427.12      7.23 o 
   7  -1   4       17.50       20.87      4.51 o 
   8  -1   4       92.02      115.50     12.61 o 
  -8   0   4       34.16       20.02      5.64 o 
  -7   0   4        4.60        3.04      4.66 o 
  -6   0   4      277.25      292.09      6.73 o 
  -5   0   4       20.43       18.97      3.67 o 
  -4   0   4      462.47      470.20      7.16 o 
  -3   0   4      263.52      233.99     14.84 o 
  -2   0   4      931.22      895.54      9.17 o 
  -1   0   4       44.95       45.31      4.73 o 
   0   0   4     1477.95     1404.28     19.40 o 
   1   0   4      319.35      322.07      7.73 o 
   2   0   4      582.70      555.88     12.08 o 
   3   0   4      859.96      844.17     14.98 o 
   4   0   4      325.63      383.59     17.32 o 
   5   0   4       28.60       22.29      2.82 o 
   6   0   4       17.83       19.12      2.97 o 
   7   0   4      149.39      161.38      6.79 o 
   8   0   4       23.79       22.19      3.83 o 
  -8   1   4        2.49        3.90      7.64 o 
  -7   1   4       24.08       25.37      7.43 o 
  -6   1   4        1.35        0.03      2.94 o 
  -5   1   4       21.65       22.91      3.69 o 
  -4   1   4        5.29        4.71      2.38 o 
  -3   1   4      528.84      542.66      6.47 o 
  -2   1   4       36.00       59.59      4.61 o 
  -1   1   4     1140.38     1025.84     13.18 o 
   0   1   4      619.15      652.48      9.69 o 
   1   1   4      186.94      185.37     12.69 o 
   2   1   4      688.92      725.20     18.06 o 
   3   1   4     1552.18     1591.34     24.34 o 
   4   1   4       16.43       15.81      6.63 o 
   5   1   4      182.89      175.24      6.85 o 
   6   1   4      484.80      496.18     10.47 o 
   7   1   4      139.01      119.06      6.26 o 
   8   1   4       16.69       -0.06     12.04 o 
  -8   2   4       15.82        8.57      8.83 o 
  -7   2   4       67.63       58.82      5.68 o 
  -6   2   4      193.67      207.89      6.19 o 
  -5   2   4      140.89      144.62      6.60 o 
  -4   2   4      327.52      281.96      5.08 o 
  -3   2   4       86.64       89.05      2.68 o 
  -2   2   4      336.65      359.83      4.23 o 
  -1   2   4     1526.41     1549.41     13.03 o 
   0   2   4      670.20      608.21      7.12 o 
   1   2   4        1.71        1.33      2.18 o 
   2   2   4     1670.92     1643.22     24.51 o 
   3   2   4       22.07       19.49      9.79 o 
   4   2   4       11.20        5.75      1.86 o 
   5   2   4        5.04        5.95      2.08 o 
   6   2   4      413.38      392.63      4.93 o 
   7   2   4       11.23       26.86      7.81 o 
   8   2   4       16.08        6.16     32.74 o 
  -8   3   4        4.28        9.44     10.05 o 
  -7   3   4      128.02      124.92     13.42 o 
  -6   3   4       95.43      107.92     10.21 o 
  -5   3   4      167.97      173.31      6.54 o 
  -4   3   4      114.34       94.82      2.43 o 
  -3   3   4     1538.65     1635.64     12.93 o 
  -2   3   4      228.08      248.52      3.21 o 
  -1   3   4      649.42      693.24      6.38 o 
   0   3   4       56.02       66.63      4.37 o 
   1   3   4     1647.07     1739.06     15.53 o 
   2   3   4      603.07      657.90      7.04 o 
   3   3   4     1642.36     1671.15     31.40 o 
   4   3   4        0.53       -1.21      4.10 o 
   5   3   4      340.90      330.86     28.15 o 
   6   3   4       29.10       18.05      7.40 o 
   7   3   4      165.18      152.64      9.36 o 
   8   3   4        2.53       27.41     17.45 o 
  -8   4   4       31.03       26.16     20.61 o 
  -7   4   4       81.98      106.87     13.34 o 
  -6   4   4       25.22       18.47      5.40 o 
  -5   4   4       40.94       38.57      7.77 o 
  -4   4   4      276.22      248.60      7.26 o 
  -3   4   4      351.00      367.27      6.83 o 
  -2   4   4      283.98      273.92      9.31 o 
  -1   4   4       65.28       61.46      3.28 o 
   0   4   4      485.44      508.21      8.53 o 
   1   4   4        4.11        7.06      1.88 o 
   2   4   4      690.77      636.98      9.37 o 
   3   4   4      144.51      150.34     12.82 o 
   4   4   4      236.26      254.31      8.39 o 
   5   4   4       75.40       78.24      7.13 o 
   6   4   4      219.25      236.83      9.98 o 
   7   4   4        0.08       -3.83     10.87 o 
   8   4   4       43.16       24.60     10.13 o 
  -7   5   4       30.19       12.99     10.91 o 
  -6   5   4       44.77       68.68     20.27 o 
  -5   5   4      199.01      209.40     15.72 o 
  -4   5   4      184.11      181.66     14.12 o 
  -3   5   4      327.46      301.61      8.82 o 
  -2   5   4      236.44      246.90      4.59 o 
  -1   5   4      974.07     1000.52      7.71 o 
   0   5   4        1.11       -0.74      2.26 o 
   1   5   4     1270.61     1309.19     11.59 o 
   2   5   4      288.57      315.17     16.20 o 
   3   5   4      218.07      206.65     10.65 o 
   4   5   4        0.81       -7.28      7.36 o 
   5   5   4      738.12      781.12     32.48 o 
   6   5   4        7.72        0.59      7.10 o 
   7   5   4       42.26       34.74      8.54 o 
  -7   6   4       74.88       70.93     14.38 o 
  -6   6   4      117.64      128.44     14.46 o 
  -5   6   4      158.91      193.74     23.64 o 
  -4   6   4      425.83      454.00     16.54 o 
  -3   6   4       77.54       86.43      9.87 o 
  -2   6   4      382.45      388.28      8.29 o 
  -1   6   4      187.09      176.50      6.49 o 
   0   6   4     1477.19     1497.72     13.21 o 
   1   6   4      195.15      197.38      5.41 o 
   2   6   4      586.64      595.97      8.49 o 
   3   6   4       34.29       37.24      8.05 o 
   4   6   4      441.32      447.16     15.94 o 
   5   6   4       63.47       69.03     11.43 o 
   6   6   4      178.63      195.65     15.42 o 
   7   6   4        6.86        9.75      9.69 o 
  -6   7   4       34.59       39.67     12.82 o 
  -5   7   4       26.21       39.75     11.43 o 
  -4   7   4      224.54      235.05     14.46 o 
  -3   7   4      198.26      211.24     20.44 o 
  -2   7   4       99.47       91.14      4.59 o 
  -1   7   4      273.03      275.66      4.80 o 
   0   7   4       85.79       73.09      3.66 o 
   1   7   4      151.39      158.93      4.76 o 
   2   7   4       93.49       79.78      4.88 o 
   3   7   4      305.61      337.08     13.25 o 
   4   7   4        0.42      -14.12     14.72 o 
   5   7   4       79.59       77.43     12.30 o 
   6   7   4        0.20      -12.47     19.14 o 
   7   7   4       35.20       26.11      9.58 o 
  -6   8   4       16.74       12.82     12.38 o 
  -5   8   4       88.24      137.62     14.72 o 
  -4   8   4        6.96      -14.55     16.63 o 
  -3   8   4      137.00      143.16     11.78 o 
  -2   8   4       18.02       19.77      4.29 o 
  -1   8   4      256.97      224.67      4.61 o 
   0   8   4      214.67      225.47      5.16 o 
   1   8   4      161.63      163.53     10.35 o 
   2   8   4       37.88       38.94      3.94 o 
   3   8   4       12.47       17.22      2.34 o 
   4   8   4       82.31       89.38     19.57 o 
   5   8   4       36.57       39.23     11.87 o 
   6   8   4       22.38       40.45     13.51 o 
  -5   9   4        0.01      -11.78     11.78 o 
  -3   9   4       49.02       39.58     10.13 o 
  -2   9   4       55.67       56.00      2.94 o 
  -1   9   4       60.24       60.52      3.46 o 
   0   9   4      171.07      169.11      6.03 o 
   1   9   4       28.91       26.03      6.72 o 
   2   9   4       62.80       66.26     12.60 o 
   3   9   4      242.19      221.81      5.87 o 
   4   9   4       45.19       39.06     10.83 o 
   5   9   4       32.29       51.79     21.91 o 
  -3  10   4       74.86       77.08     12.13 o 
  -2  10   4       12.53       26.42      9.09 o 
  -1  10   4      121.05      133.09      8.89 o 
   0  10   4       31.90       32.66      3.50 o 
   1  10   4       45.54       41.27      4.62 o 
   2  10   4       27.19       22.33      5.50 o 
   3  10   4      134.07      123.33     12.13 o 
   4  10   4       21.31       19.75     10.83 o 
  -3  11   4       15.85       -5.46     10.05 o 
  -2  11   4       21.27        8.83      9.09 o 
  -1  11   4       12.94       10.03      2.86 o 
   0  11   4       71.24       73.57      8.97 o 
   1  11   4        3.56       10.62     10.57 o 
   2  11   4       37.19       38.16      8.14 o 
   3  11   4        1.92       12.04      9.44 o 
   0  12   4       14.54       13.97      5.60 o 
  -2 -11   5       25.97       21.86      8.13 o 
  -1 -11   5       81.77      102.83     20.35 o 
   0 -11   5       35.98       31.15      8.21 o 
   1 -11   5       33.10       44.10      9.61 o 
   2 -11   5       68.81       63.14      9.27 o 
  -3 -10   5       36.48       31.39      8.64 o 
  -2 -10   5      108.35       98.55      9.34 o 
  -1 -10   5       63.14       64.36      9.82 o 
   0 -10   5       74.01       82.15     23.73 o 
   1 -10   5      101.51      116.36     13.16 o 
   2 -10   5       87.10       91.06      6.17 o 
   3 -10   5       54.40       54.95      8.57 o 
  -5  -9   5       89.75      115.71     12.06 o 
  -4  -9   5       11.87        4.10      8.72 o 
  -3  -9   5       59.25       63.83     15.11 o 
  -2  -9   5       35.40       33.90      8.66 o 
  -1  -9   5      138.37      139.39     10.47 o 
   0  -9   5      138.95      166.56      7.94 o 
   1  -9   5       87.99       92.40      6.35 o 
   2  -9   5      109.97      115.04     19.92 o 
   3  -9   5       19.19       22.29      5.19 o 
   4  -9   5       93.10       83.09      7.71 o 
  -5  -8   5        0.14        6.64     10.22 o 
  -4  -8   5      372.92      409.17     31.57 o 
  -3  -8   5       70.70       81.82     10.99 o 
  -2  -8   5      387.39      415.22     32.30 o 
  -1  -8   5       12.40       10.44      9.63 o 
   0  -8   5      399.32      376.78      9.87 o 
   1  -8   5       31.92       36.81      5.22 o 
   2  -8   5      386.40      422.20      8.62 o 
   3  -8   5      146.07      148.02      9.27 o 
   4  -8   5       66.77       64.11      5.50 o 
   5  -8   5        2.47       11.66      8.31 o 
  -6  -7   5        1.14       -7.58      7.58 o 
  -5  -7   5      112.03      122.94     10.50 o 
  -4  -7   5        1.10        0.42      5.91 o 
  -3  -7   5      439.30      516.67     22.09 o 
  -2  -7   5       30.82       32.92      6.61 o 
  -1  -7   5      238.96      220.90     14.02 o 
   0  -7   5      263.46      267.86     15.16 o 
   1  -7   5       91.38      109.61      7.79 o 
   2  -7   5       34.20       38.80     13.29 o 
   3  -7   5      183.98      189.93      7.29 o 
   4  -7   5      155.87      163.84      7.75 o 
   5  -7   5        7.74        6.14      4.33 o 
  -7  -6   5        0.74        2.73      5.03 o 
  -6  -6   5      137.19      156.60     12.27 o 
  -5  -6   5        5.37        6.78      5.53 o 
  -4  -6   5      146.09      141.83     12.17 o 
  -3  -6   5        2.25        6.81      6.74 o 
  -2  -6   5      222.13      239.73     23.43 o 
  -1  -6   5       28.35       35.25      7.04 o 
   0  -6   5      656.20      677.19     11.84 o 
   1  -6   5      126.68      114.66      8.14 o 
   2  -6   5      114.60      121.98      7.04 o 
   3  -6   5       50.43       43.86      5.50 o 
   4  -6   5       56.52       67.97     16.24 o 
   5  -6   5       25.84       32.01      4.11 o 
   6  -6   5       54.43       56.05      7.95 o 
  -7  -5   5       58.29       64.59      9.33 o 
  -6  -5   5       40.89       21.05      7.37 o 
  -5  -5   5      139.80      140.80      7.16 o 
  -4  -5   5       11.68       13.09      6.05 o 
  -3  -5   5      366.94      377.81     18.06 o 
  -2  -5   5       10.26        8.43      5.33 o 
  -1  -5   5      460.21      479.60     16.03 o 
   0  -5   5        3.75        3.32      4.28 o 
   1  -5   5      525.76      522.20     14.82 o 
   2  -5   5        0.17        0.55      3.42 o 
   3  -5   5      370.35      333.25     10.57 o 
   4  -5   5       14.54       23.06      3.91 o 
   5  -5   5      159.19      182.05      8.66 o 
   6  -5   5        4.11       10.61      6.35 o 
   7  -5   5       36.49       34.75      5.71 o 
  -7  -4   5       31.13       33.25      6.65 o 
  -6  -4   5       10.28        8.71      4.90 o 
  -5  -4   5       28.52       25.87      5.10 o 
  -4  -4   5      208.02      207.47     26.33 o 
  -3  -4   5      157.56      164.25      9.27 o 
  -2  -4   5      132.31      110.63      8.17 o 
  -1  -4   5       92.47       96.57     45.43 o 
   0  -4   5     1004.94     1058.11     15.94 o 
   1  -4   5      134.71      125.69      5.81 o 
   2  -4   5      516.43      469.48      8.54 o 
   3  -4   5       11.97       14.25      3.87 o 
   4  -4   5      218.50      232.86     10.21 o 
   5  -4   5       17.22       18.36      5.89 o 
   6  -4   5      195.14      186.28      9.07 o 
   7  -4   5        0.35        1.60      4.62 o 
  -8  -3   5       99.53      101.07      8.17 o 
  -7  -3   5        0.19        5.82      5.58 o 
  -6  -3   5      190.91      196.57      7.43 o 
  -5  -3   5       23.10       19.04      4.66 o 
  -4  -3   5      907.44      877.06     11.37 o 
  -3  -3   5        2.31        9.81      4.93 o 
  -2  -3   5      497.42      539.37     12.08 o 
  -1  -3   5      158.03       95.29      7.49 o 
   0  -3   5     1607.69     1734.99     27.11 o 
   1  -3   5       16.14        8.91      3.80 o 
   2  -3   5      642.45      628.75      9.45 o 
   3  -3   5      146.84      100.12     10.44 o 
   4  -3   5       40.32       59.78      5.24 o 
   5  -3   5       80.16       73.53      7.45 o 
   6  -3   5       56.40       70.70     18.79 o 
   7  -3   5       15.54       18.10      4.30 o 
   8  -3   5        0.50        4.31      5.39 o 
  -8  -2   5        3.65        5.93      8.11 o 
  -7  -2   5       66.60       84.12     11.09 o 
  -6  -2   5       28.17       26.36      4.50 o 
  -5  -2   5      362.32      344.52      8.19 o 
  -4  -2   5       61.69       67.72      8.47 o 
  -3  -2   5      305.15      320.96      8.05 o 
  -2  -2   5      616.85      587.28     14.68 o 
  -1  -2   5     1369.86     1381.95     16.20 o 
   0  -2   5      712.12      772.27     30.14 o 
   1  -2   5     1188.00     1289.91     14.76 o 
   2  -2   5      881.68      920.13     18.27 o 
   3  -2   5      313.23      328.49     14.16 o 
   4  -2   5      807.49      839.45     20.22 o 
   5  -2   5      365.47      359.25     11.61 o 
   6  -2   5      135.23      149.85      7.58 o 
   7  -2   5       35.26       29.83      4.54 o 
   8  -2   5      166.77      177.82      7.84 o 
  -8  -1   5       75.01       56.48      9.50 o 
  -7  -1   5        4.15       -3.29      3.82 o 
  -6  -1   5       84.86      111.49      5.79 o 
  -5  -1   5        8.26        6.03      4.67 o 
  -4  -1   5      608.71      626.88     13.05 o 
  -3  -1   5      220.90      248.94      6.05 o 
  -2  -1   5      801.37      740.99     14.81 o 
  -1  -1   5     1162.31     1125.42     15.42 o 
   0  -1   5      690.32      644.93      9.49 o 
   1  -1   5       85.53      109.58      8.50 o 
   2  -1   5      741.24      688.81     16.02 o 
   3  -1   5     1557.44     1580.33     41.92 o 
   4  -1   5      484.40      481.80     12.99 o 
   5  -1   5      369.39      355.35     18.71 o 
   6  -1   5        0.44       -0.16      3.04 o 
   7  -1   5      191.91      208.61     19.10 o 
   8  -1   5       71.49       83.12      6.82 o 
  -8   0   5        1.43       -4.64      4.64 o 
  -7   0   5      254.60      267.45     10.06 o 
  -6   0   5      179.85      179.31      8.20 o 
  -5   0   5      644.20      642.83     12.65 o 
  -4   0   5       18.03       22.95      3.34 o 
  -3   0   5      508.61      533.01      7.79 o 
  -2   0   5      304.28      358.04      6.25 o 
  -1   0   5     4297.63     4140.00     40.20 o 
   0   0   5      787.87      762.99     24.55 o 
   1   0   5      110.41      168.75     23.17 o 
   2   0   5      536.82      535.32      8.33 o 
   3   0   5      897.17      881.62     15.20 o 
   4   0   5       63.17       66.69      7.62 o 
   5   0   5      429.63      393.82     25.25 o 
   6   0   5      346.82      339.66      7.96 o 
   7   0   5       23.13       17.73      3.49 o 
   8   0   5        9.69       11.60      7.00 o 
  -8   1   5        2.36       -3.51      4.79 o 
  -7   1   5       55.29       41.54      4.04 o 
  -6   1   5       97.70      113.68      8.81 o 
  -5   1   5       36.05       41.95      3.85 o 
  -4   1   5       17.71       12.45      2.75 o 
  -3   1   5     1542.10     1662.87     16.10 o 
  -2   1   5      127.47       94.02      5.77 o 
  -1   1   5       86.05      136.49      4.21 o 
   0   1   5      156.61      130.58      4.58 o 
   1   1   5     1401.13     1396.99     32.09 o 
   2   1   5      358.08      342.32      6.95 o 
   3   1   5      955.70     1011.93     18.71 o 
   4   1   5       66.91       57.33     13.25 o 
   5   1   5       34.65       26.79      9.06 o 
   6   1   5       93.38       90.83     10.56 o 
   7   1   5      143.97      150.00     20.13 o 
   8   1   5       19.19       15.60      7.92 o 
  -8   2   5       21.75       18.79     17.49 o 
  -7   2   5       23.61       23.85      3.36 o 
  -6   2   5      134.06      133.53      6.37 o 
  -5   2   5        6.89        8.31      2.73 o 
  -4   2   5      136.19      156.52      6.05 o 
  -3   2   5      145.21      126.38      3.56 o 
  -2   2   5      363.06      391.18      5.70 o 
  -1   2   5       89.39      166.35      6.60 o 
   0   2   5      224.80      250.20      4.28 o 
   1   2   5      391.49      513.53      5.73 o 
   2   2   5       16.16       38.11      6.06 o 
   3   2   5       46.56       21.83      6.41 o 
   4   2   5       35.79       34.73     13.25 o 
   5   2   5       73.37       76.81      3.86 o 
   6   2   5       47.28       52.59      6.56 o 
   7   2   5        2.56       10.69      7.48 o 
   8   2   5        2.20        5.95      6.58 o 
  -8   3   5       25.59       20.96     11.09 o 
  -7   3   5       25.20       30.19      7.46 o 
  -6   3   5      150.81      147.88      3.84 o 
  -5   3   5       14.09       12.69      3.03 o 
  -4   3   5      518.71      496.46      5.33 o 
  -3   3   5       20.22       32.98      3.09 o 
  -2   3   5     1207.72     1287.14     10.34 o 
  -1   3   5      238.07      235.61      7.19 o 
   0   3   5     1362.65     1422.60     15.99 o 
   1   3   5        1.80       10.76      3.43 o 
   2   3   5     2815.99     2884.80     40.58 o 
   3   3   5      208.97      240.87     12.26 o 
   4   3   5      379.11      381.10     11.48 o 
   5   3   5        8.52        1.87      5.88 o 
   6   3   5      496.40      529.48     12.89 o 
   7   3   5       61.80       50.16      7.96 o 
   8   3   5       77.77       57.38     16.72 o 
  -7   4   5      102.28      108.56     11.63 o 
  -6   4   5      140.90      132.07     13.05 o 
  -5   4   5      180.04      165.56      7.96 o 
  -4   4   5      139.86      131.51      7.97 o 
  -3   4   5      837.23      800.26      6.56 o 
  -2   4   5      400.78      426.80      7.20 o 
  -1   4   5      685.51      736.94      7.60 o 
   0   4   5       17.57        8.19      2.23 o 
   1   4   5     1101.04     1115.03     16.80 o 
   2   4   5      202.98      206.54      8.70 o 
   3   4   5      681.59      684.29     11.61 o 
   4   4   5       23.00       24.37      5.85 o 
   5   4   5      437.85      450.51     22.13 o 
   6   4   5        3.42        1.50      5.69 o 
   7   4   5      120.75      134.31     16.37 o 
  -7   5   5       25.70       28.84     12.64 o 
  -6   5   5        2.64       -5.90      7.92 o 
  -5   5   5       15.89       16.01      6.64 o 
  -4   5   5      309.00      327.57     10.22 o 
  -3   5   5      114.67      117.03      2.56 o 
  -2   5   5      439.27      452.69      8.02 o 
  -1   5   5       55.55       65.45      3.99 o 
   0   5   5     1129.63     1140.03     10.89 o 
   1   5   5       27.69       34.88      3.54 o 
   2   5   5     1146.25     1115.52     35.03 o 
   3   5   5       31.13       34.83      7.45 o 
   4   5   5      499.83      519.74     15.76 o 
   5   5   5        4.37        5.01      7.35 o 
   6   5   5      249.54      259.77     24.68 o 
   7   5   5        1.90        2.78      8.75 o 
  -7   6   5        8.64       -5.54     19.57 o 
  -6   6   5      144.25      178.76     16.02 o 
  -5   6   5        0.33        1.15     10.13 o 
  -4   6   5      497.12      532.78     12.92 o 
  -3   6   5        0.90        3.72      7.75 o 
  -2   6   5      549.33      510.01     12.10 o 
  -1   6   5       79.85       81.23      3.66 o 
   0   6   5      107.63      102.94      4.49 o 
   1   6   5      180.53      192.96      7.84 o 
   2   6   5      147.52      132.82      6.28 o 
   3   6   5       25.38       31.54      5.73 o 
   4   6   5        4.55       -3.61      5.42 o 
   5   6   5      202.47      214.28     12.65 o 
   6   6   5       15.29        2.13      8.07 o 
   7   6   5       25.85       26.48     13.99 o 
  -6   7   5       73.76       86.18     15.07 o 
  -5   7   5      228.58      256.27     16.98 o 
  -4   7   5      233.07      228.91     14.90 o 
  -3   7   5      223.35      242.59     21.74 o 
  -2   7   5      312.26      306.54     12.65 o 
  -1   7   5      627.90      592.64      8.94 o 
   0   7   5     1013.45      951.43     10.29 o 
   1   7   5      731.11      718.95      8.13 o 
   2   7   5      715.20      720.45      8.31 o 
   3   7   5      101.92       95.65      7.10 o 
   4   7   5      377.40      372.38     11.51 o 
   5   7   5      243.26      227.59     11.21 o 
   6   7   5      173.95      160.16     11.45 o 
  -6   8   5       46.27       27.02     23.64 o 
  -5   8   5        3.84        2.86     10.05 o 
  -4   8   5      176.79      215.74     25.29 o 
  -3   8   5      110.46      129.48     12.04 o 
  -2   8   5      144.54      144.87      9.44 o 
  -1   8   5      142.02      139.80      6.12 o 
   0   8   5      104.96       79.14      4.75 o 
   1   8   5      121.35      107.58      7.26 o 
   2   8   5      155.53      163.50      8.73 o 
   3   8   5      369.58      389.69     12.91 o 
   4   8   5        7.98        9.34      6.43 o 
   5   8   5      159.42      155.65     23.99 o 
   6   8   5        0.67       -4.43      9.85 o 
  -5   9   5       29.95       33.26     13.51 o 
  -4   9   5        8.63       22.95     19.31 o 
  -3   9   5       91.55      106.53     12.47 o 
  -2   9   5       10.49        3.53      2.37 o 
  -1   9   5      149.77      141.81      4.41 o 
   0   9   5      135.56      131.42      5.06 o 
   1   9   5      122.78      115.08      4.93 o 
   2   9   5       22.07       23.51      6.50 o 
   3   9   5       76.71       80.98      9.44 o 
   4   9   5       54.31       47.03      9.89 o 
   5   9   5       46.32       39.42      9.16 o 
  -4  10   5       29.37       35.25     21.48 o 
  -3  10   5        3.77       23.04     10.57 o 
  -2  10   5       14.61       13.51      8.66 o 
  -1  10   5        5.90        8.17      4.37 o 
   0  10   5       71.12       61.28      4.56 o 
   1  10   5        2.38        2.76      3.10 o 
   2  10   5       16.64       11.99      5.52 o 
   3  10   5       43.19       37.90      8.79 o 
   4  10   5       15.01        9.82      8.99 o 
  -2  11   5       11.10       12.21      9.61 o 
  -1  11   5       33.91       20.87      8.75 o 
   0  11   5       11.39       19.83      4.71 o 
   1  11   5       18.41       16.68      3.89 o 
   2  11   5       18.53       22.60     10.47 o 
   3  11   5       41.94       48.37     10.65 o 
  -3 -10   6       85.39       72.64     10.40 o 
  -2 -10   6        9.69        9.47      9.30 o 
  -1 -10   6      177.54      203.55     15.89 o 
   0 -10   6       10.45        5.97      5.99 o 
   1 -10   6       54.33       31.87     10.77 o 
   2 -10   6       34.45       29.60      7.03 o 
   3 -10   6       17.39       10.23      4.81 o 
  -4  -9   6       92.07       96.70     14.07 o 
  -3  -9   6       66.99       68.18     28.54 o 
  -2  -9   6      114.00      105.21     13.60 o 
  -1  -9   6       63.29       52.62      9.20 o 
   0  -9   6       65.83       85.80      7.63 o 
   1  -9   6      137.57      145.57     15.94 o 
   2  -9   6      134.94      127.13     16.24 o 
   3  -9   6      124.11      115.72      6.97 o 
   4  -9   6       21.17       16.46      5.51 o 
  -5  -8   6       91.39       90.35     11.39 o 
  -4  -8   6        0.22       -2.02      8.14 o 
  -3  -8   6      143.80      127.52     10.12 o 
  -2  -8   6        3.09       -7.94      7.94 o 
  -1  -8   6      207.54      216.82     19.44 o 
   0  -8   6       67.69       69.81      6.97 o 
   1  -8   6      132.49      137.12     12.56 o 
   2  -8   6       32.05       35.22      8.97 o 
   3  -8   6       49.49       55.58     10.09 o 
   4  -8   6       59.94       60.30      6.46 o 
   5  -8   6       42.47       35.94      4.74 o 
  -6  -7   6      113.70       98.91      9.58 o 
  -5  -7   6        7.20       11.52     13.58 o 
  -4  -7   6      206.61      225.09     11.65 o 
  -3  -7   6       24.58       31.04     11.56 o 
  -2  -7   6      394.89      392.09     19.75 o 
  -1  -7   6        0.14       -3.35      6.17 o 
   0  -7   6      481.12      479.02     11.07 o 
   1  -7   6       27.95       23.87      7.49 o 
   2  -7   6      574.54      599.72     15.33 o 
   3  -7   6      131.54      135.06      6.37 o 
   4  -7   6      188.54      182.49     10.90 o 
   5  -7   6       15.40       11.75      5.25 o 
  -6  -6   6       27.82       36.52     11.10 o 
  -5  -6   6       64.22       58.44     11.59 o 
  -4  -6   6       32.47       33.57      7.75 o 
  -3  -6   6      602.01      657.72     22.45 o 
  -2  -6   6       94.97      118.44      8.05 o 
  -1  -6   6      418.31      386.75     16.54 o 
   0  -6   6       16.74       22.67      6.54 o 
   1  -6   6      428.30      434.03     11.87 o 
   2  -6   6       35.99       56.32      9.79 o 
   3  -6   6      493.63      505.64     14.57 o 
   4  -6   6       19.78       23.93      7.19 o 
   5  -6   6      113.37      110.96      7.03 o 
   6  -6   6       61.64       52.22     13.08 o 
  -7  -5   6       48.25       45.60      7.29 o 
  -6  -5   6       47.94       46.19      6.87 o 
  -5  -5   6        7.40        1.09      6.78 o 
  -4  -5   6      185.79      170.70     21.39 o 
  -3  -5   6      136.01      152.63     19.36 o 
  -2  -5   6      134.33      169.17     19.79 o 
  -1  -5   6        8.99        8.65      5.41 o 
   0  -5   6     1027.42     1052.69     21.09 o 
   1  -5   6        5.20       12.53      4.93 o 
   2  -5   6      291.94      278.37     10.87 o 
   3  -5   6        5.57        1.74      5.46 o 
   4  -5   6      206.75      203.66      8.37 o 
   5  -5   6       20.62       21.06      4.58 o 
   6  -5   6      205.36      211.31     13.08 o 
   7  -5   6       26.59       17.30      5.67 o 
  -7  -4   6       27.80       31.36      8.09 o 
  -6  -4   6       70.02       60.48      8.05 o 
  -5  -4   6      172.23      166.11     10.11 o 
  -4  -4   6       90.45       71.23      7.36 o 
  -3  -4   6      263.50      250.51      9.56 o 
  -2  -4   6       35.63       31.57      9.18 o 
  -1  -4   6      505.37      496.59     11.02 o 
   0  -4   6       80.67       82.98      6.46 o 
   1  -4   6      714.48      702.01     11.97 o 
   2  -4   6        0.86       -2.57      5.98 o 
   3  -4   6      365.32      360.45     10.25 o 
   4  -4   6       13.83       12.12      4.76 o 
   5  -4   6      254.64      275.85     11.09 o 
   6  -4   6        0.63        3.61      4.49 o 
   7  -4   6       67.84       66.96      6.91 o 
  -7  -3   6       42.90       40.81      6.39 o 
  -6  -3   6       69.37       68.41      9.96 o 
  -5  -3   6       65.15       65.78      6.21 o 
  -4  -3   6      561.02      520.57      9.50 o 
  -3  -3   6      220.89      197.46     10.13 o 
  -2  -3   6      462.47      468.17     10.36 o 
  -1  -3   6       16.51       14.85      6.35 o 
   0  -3   6     1117.55     1127.18     40.75 o 
   1  -3   6      232.66      191.77     12.77 o 
   2  -3   6      750.45      718.73     15.37 o 
   3  -3   6        1.98        4.67      8.23 o 
   4  -3   6      371.16      363.42     10.22 o 
   5  -3   6       11.98        8.57     11.09 o 
   6  -3   6      131.58      124.25      6.66 o 
   7  -3   6        0.24       -0.05      3.90 o 
  -7  -2   6       20.81        6.38      6.77 o 
  -6  -2   6       16.78       18.24      5.34 o 
  -5  -2   6      203.16      200.55      7.35 o 
  -4  -2   6      459.39      405.16      9.06 o 
  -3  -2   6       39.87       61.24      7.07 o 
  -2  -2   6       27.09       16.26      4.92 o 
  -1  -2   6     1159.18     1137.12     14.97 o 
   0  -2   6      205.27      230.01      8.52 o 
   1  -2   6       29.64       43.69     15.85 o 
   2  -2   6      113.00      102.77      5.75 o 
   3  -2   6      376.64      340.53      9.82 o 
   4  -2   6       19.86       14.07      8.03 o 
   5  -2   6      122.70      130.61      9.53 o 
   6  -2   6        2.83       -2.65      6.62 o 
   7  -2   6       10.54       12.07      5.46 o 
  -8  -1   6        1.45       -6.38      9.26 o 
  -7  -1   6       53.14       48.96      6.80 o 
  -6  -1   6       74.36       79.13     10.44 o 
  -5  -1   6      363.33      359.42      9.49 o 
  -4  -1   6        4.85       -1.58      4.52 o 
  -3  -1   6       23.01       19.88      4.71 o 
  -2  -1   6      292.66      313.30      7.77 o 
  -1  -1   6     1038.03     1018.67     31.18 o 
   0  -1   6      153.51      141.11      7.38 o 
   1  -1   6      102.48      123.12      5.65 o 
   2  -1   6      168.94      135.52      9.74 o 
   3  -1   6       56.74       36.72      5.04 o 
   4  -1   6      123.38      129.65      9.44 o 
   5  -1   6      144.00      126.45     16.02 o 
   6  -1   6       32.73       30.98      9.44 o 
   7  -1   6        2.99        7.45      3.66 o 
   8  -1   6       30.26       32.54     10.13 o 
  -8   0   6       67.75       60.57     20.79 o 
  -7   0   6       11.40       13.03      4.85 o 
  -6   0   6      197.21      194.62      7.31 o 
  -5   0   6        0.11        5.63      5.69 o 
  -4   0   6      368.62      360.15      6.93 o 
  -3   0   6      288.91      309.36      7.71 o 
  -2   0   6      503.67      483.39      9.87 o 
  -1   0   6      305.17      274.00      6.89 o 
   0   0   6      327.01      326.24      8.47 o 
   1   0   6      107.06      111.03     14.42 o 
   2   0   6      334.84      321.87     21.52 o 
   3   0   6      801.69      771.98     14.42 o 
   4   0   6      262.17      246.92     11.52 o 
   5   0   6      144.51      154.51     10.39 o 
   6   0   6        4.58        5.02      3.92 o 
   7   0   6       97.31       96.07      9.59 o 
   8   0   6       54.39       46.52     12.46 o 
  -8   1   6        1.70        1.54      3.65 o 
  -7   1   6       89.19       97.47      5.09 o 
  -6   1   6      115.05      116.17      4.79 o 
  -5   1   6      280.45      273.10     10.77 o 
  -4   1   6      106.85       96.49     12.72 o 
  -3   1   6      433.09      456.37      7.27 o 
  -2   1   6      552.31      634.92     14.47 o 
  -1   1   6     2520.41     2432.65     21.18 o 
   0   1   6      965.68     1066.87     12.49 o 
   1   1   6      430.92      455.82     10.09 o 
   2   1   6      927.45     1015.29     13.25 o 
   3   1   6      724.54      705.08     16.54 o 
   4   1   6      144.27      157.37     17.24 o 
   5   1   6      314.74      339.16     13.68 o 
   6   1   6      399.70      383.02      9.03 o 
   7   1   6       47.89       41.26     17.93 o 
   8   1   6       30.89       36.61      9.39 o 
  -7   2   6       14.74       12.15      3.83 o 
  -6   2   6      259.92      290.12      6.55 o 
  -5   2   6      105.15      114.61      4.41 o 
  -4   2   6      205.04      189.41      5.41 o 
  -3   2   6      112.52      104.28      7.90 o 
  -2   2   6      521.78      499.85     12.30 o 
  -1   2   6      115.70      114.70      7.21 o 
   0   2   6      393.27      274.89      5.51 o 
   1   2   6      165.57       94.86     22.04 o 
   2   2   6      482.64      421.74      8.60 o 
   3   2   6      415.11      442.91     13.68 o 
   4   2   6        7.13        9.61     12.64 o 
   5   2   6       44.85       43.91      4.04 o 
   6   2   6       44.67       39.71      5.81 o 
   7   2   6       77.75       67.46     35.47 o 
   8   2   6        0.29        6.25      7.41 o 
  -7   3   6      100.29       96.48     21.74 o 
  -6   3   6       58.62       58.48      3.09 o 
  -5   3   6       94.74       92.57      3.71 o 
  -4   3   6        0.81        2.74      3.13 o 
  -3   3   6     1189.26     1200.90     10.43 o 
  -2   3   6       11.68       15.67      2.62 o 
  -1   3   6      909.38      851.29     12.45 o 
   0   3   6        3.07       10.99      3.53 o 
   1   3   6      787.13      750.14     11.38 o 
   2   3   6        2.23       -2.46      6.19 o 
   3   3   6      978.58      974.27     11.31 o 
   4   3   6        8.98        7.14      4.46 o 
   5   3   6       77.82       68.13      7.19 o 
   6   3   6        5.80       -2.79      7.50 o 
   7   3   6       40.00       39.12     10.05 o 
  -7   4   6       26.52       26.05      8.56 o 
  -6   4   6      103.12       81.94     13.96 o 
  -5   4   6       11.66       13.52      2.56 o 
  -4   4   6      347.22      331.07      8.84 o 
  -3   4   6       88.32       92.63      4.95 o 
  -2   4   6      522.68      518.66      6.83 o 
  -1   4   6       18.12       10.76      2.68 o 
   0   4   6      500.13      471.75      8.92 o 
   1   4   6       29.52       62.93     19.88 o 
   2   4   6      722.07      720.99     25.59 o 
   3   4   6        3.38        2.50      2.13 o 
   4   4   6      227.35      244.10      9.15 o 
   5   4   6      104.43       92.70      8.20 o 
   6   4   6      142.62      167.39     10.01 o 
   7   4   6       14.21       38.25     10.44 o 
  -7   5   6       14.34       20.92     13.77 o 
  -6   5   6       78.60       82.49     11.17 o 
  -5   5   6       91.36      102.22      8.75 o 
  -4   5   6      128.24      130.39      9.15 o 
  -3   5   6      251.00      249.77     10.27 o 
  -2   5   6       51.89       45.09      3.40 o 
  -1   5   6      740.12      778.11      8.75 o 
   0   5   6      154.08      137.19      4.41 o 
   1   5   6      859.52      916.93     27.84 o 
   2   5   6       27.33       23.47      5.25 o 
   3   5   6      522.02      503.06     17.11 o 
   4   5   6        9.52       11.43      5.88 o 
   5   5   6      416.21      466.58     15.40 o 
   6   5   6       14.68       25.57      7.87 o 
   7   5   6       90.04       87.39     10.53 o 
  -6   6   6      149.01      161.45     29.36 o 
  -5   6   6      116.59      164.64     42.91 o 
  -4   6   6      149.11      155.34      9.18 o 
  -3   6   6      119.72       99.72      6.84 o 
  -2   6   6      412.15      322.55     23.51 o 
  -1   6   6      167.81      189.30      5.91 o 
   0   6   6      379.18      381.86      5.90 o 
   1   6   6       51.19       65.97      4.60 o 
   2   6   6       66.54       68.79     13.08 o 
   3   6   6        5.19        0.81      7.90 o 
   4   6   6       87.06       97.52     24.42 o 
   5   6   6        0.18        6.41      7.79 o 
   6   6   6        6.75        9.43     12.74 o 
   7   6   6        9.84       26.53     19.40 o 
  -6   7   6       74.99       41.49     24.16 o 
  -5   7   6       19.68       11.09     10.91 o 
  -4   7   6      437.99      455.36     19.62 o 
  -3   7   6       43.14       50.33      2.35 o 
  -2   7   6      920.03      907.27     12.34 o 
  -1   7   6      107.62      110.05      5.65 o 
   0   7   6      872.24      812.14     10.72 o 
   1   7   6      116.26      112.98     11.03 o 
   2   7   6     1498.59     1471.92     19.50 o 
   3   7   6       40.84       47.56      7.90 o 
   4   7   6      766.88      751.88     24.38 o 
   5   7   6       53.46       62.35      9.00 o 
   6   7   6      337.17      315.99     21.57 o 
  -5   8   6       78.50       80.81     14.72 o 
  -4   8   6       17.70       -0.09     14.12 o 
  -3   8   6       42.64       48.76     17.93 o 
  -2   8   6       23.37       32.76      6.88 o 
  -1   8   6      130.07      128.51      5.23 o 
   0   8   6      238.70      212.01      5.53 o 
   1   8   6      120.98      124.11      4.80 o 
   2   8   6      298.38      285.21     14.07 o 
   3   8   6       15.34       22.01      7.69 o 
   4   8   6      275.21      257.76     11.04 o 
   5   8   6       42.17       50.26     16.80 o 
  -5   9   6       11.51       12.56     12.64 o 
  -4   9   6       66.47       35.60     21.13 o 
  -3   9   6      139.99      167.15     13.86 o 
  -2   9   6       98.71       99.31      6.74 o 
  -1   9   6      134.91      130.27      4.18 o 
   0   9   6      101.35       79.18      9.45 o 
   1   9   6      120.41      120.46      7.73 o 
   2   9   6      185.92       79.37     78.34 o 
   3   9   6      181.85      173.00     10.85 o 
   4   9   6       39.70       40.29      8.24 o 
   5   9   6       82.57      108.22     29.23 o 
  -3  10   6       81.31       62.88     12.64 o 
  -2  10   6        0.44       -0.69      7.53 o 
  -1  10   6       51.31       51.04      5.40 o 
   0  10   6       39.83       34.98      5.24 o 
   1  10   6       27.27       19.72      5.09 o 
   2  10   6        7.78        5.41      3.26 o 
   3  10   6       11.48       16.31     11.04 o 
   4  10   6       31.81       31.41     12.73 o 
  -2  11   6       69.15       32.39     10.91 o 
  -1  11   6       19.25       11.52      8.31 o 
   0  11   6      147.34      155.00      6.63 o 
   1  11   6       12.14       13.07      5.26 o 
   2  11   6       62.04       53.82      7.19 o 
  -2 -10   7        9.70       10.44      8.09 o 
  -1 -10   7       11.44       13.26      9.09 o 
   0 -10   7        3.44        9.02      8.20 o 
   1 -10   7       16.83        6.68      6.03 o 
   2 -10   7        1.31       14.75      7.27 o 
  -3  -9   7      118.24      100.63     17.80 o 
  -2  -9   7        8.03       11.65      8.99 o 
  -1  -9   7      386.72      443.15     17.32 o 
   0  -9   7        5.45       11.20      7.92 o 
   1  -9   7      256.77      243.42      9.87 o 
   2  -9   7       29.97       23.18      5.91 o 
   3  -9   7      122.48      137.96      7.41 o 
  -4  -8   7       91.64       82.90     10.68 o 
  -3  -8   7       32.68       25.81     10.78 o 
  -2  -8   7      183.78      178.40     10.75 o 
  -1  -8   7        1.54        2.21      7.21 o 
   0  -8   7       85.56      103.15     19.75 o 
   1  -8   7       37.26       38.24      6.48 o 
   2  -8   7      257.15      280.81     10.52 o 
   3  -8   7      102.88      107.99     18.71 o 
   4  -8   7       43.79       42.39      7.07 o 
  -5  -7   7       40.99       35.72     11.29 o 
  -4  -7   7        0.88        4.25     13.77 o 
  -3  -7   7      191.58      203.42     13.17 o 
  -2  -7   7        3.15        9.53      8.37 o 
  -1  -7   7      169.14      167.77     11.58 o 
   0  -7   7       65.86       74.49     12.34 o 
   1  -7   7      136.64      140.87     20.79 o 
   2  -7   7        0.87        1.61      5.20 o 
   3  -7   7      112.52      105.10      6.80 o 
   4  -7   7       36.52       28.55      6.70 o 
   5  -7   7       58.68       47.30      7.04 o 
  -6  -6   7      101.96       83.47     14.10 o 
  -5  -6   7        4.69        7.51      7.21 o 
  -4  -6   7      168.03      195.90     10.81 o 
  -3  -6   7       30.01       25.18     16.07 o 
  -2  -6   7      300.03      274.15     19.53 o 
  -1  -6   7        6.81       -0.60      8.73 o 
   0  -6   7      473.45      481.03     16.02 o 
   1  -6   7       42.68       47.31      7.71 o 
   2  -6   7      364.73      353.99     12.86 o 
   3  -6   7       64.83       74.71      7.59 o 
   4  -6   7      193.10      194.53      9.11 o 
   5  -6   7       12.17       18.63      6.15 o 
   6  -6   7      115.32       71.28     15.50 o 
  -6  -5   7       19.95       23.94      6.16 o 
  -5  -5   7       29.79       36.31      6.84 o 
  -4  -5   7        0.94       -4.94      6.29 o 
  -3  -5   7      369.83      370.16     18.97 o 
  -2  -5   7       14.81        5.04      8.14 o 
  -1  -5   7      156.20      154.37     10.91 o 
   0  -5   7       70.29       81.33      7.35 o 
   1  -5   7      276.65      299.76     15.98 o 
   2  -5   7        0.67        1.38      5.33 o 
   3  -5   7      250.76      278.62      9.97 o 
   4  -5   7       19.25       21.89      5.29 o 
   5  -5   7      110.11      108.58     10.13 o 
   6  -5   7       38.76       47.37      8.75 o 
  -7  -4   7       57.05       55.28     14.32 o 
  -6  -4   7       33.77       25.20      7.93 o 
  -5  -4   7        5.65        5.38      4.81 o 
  -4  -4   7      297.61      281.97     10.53 o 
  -3  -4   7      253.92      241.76      9.76 o 
  -2  -4   7       52.50       70.05     10.22 o 
  -1  -4   7        9.87       12.32      7.92 o 
   0  -4   7      559.50      557.75     14.50 o 
   1  -4   7       46.43       12.84      9.35 o 
   2  -4   7      104.13       79.51      8.18 o 
   3  -4   7        3.41       -1.76      5.60 o 
   4  -4   7       53.63       49.52      5.81 o 
   5  -4   7        2.60        2.50      5.39 o 
   6  -4   7       78.81      100.03      9.70 o 
   7  -4   7        0.59       23.82      8.31 o 
  -7  -3   7        3.35        3.84      5.83 o 
  -6  -3   7       19.58       25.78      6.71 o 
  -5  -3   7      145.11      139.66      7.81 o 
  -4  -3   7      117.08      117.81      7.21 o 
  -3  -3   7       47.97       61.13      7.01 o 
  -2  -3   7        1.22        1.01      6.24 o 
  -1  -3   7      415.40      377.91     19.14 o 
   0  -3   7       87.98      114.95      7.37 o 
   1  -3   7      306.34      317.88     14.90 o 
   2  -3   7        0.29       -4.42      4.70 o 
   3  -3   7      263.90      241.26     16.50 o 
   4  -3   7        5.25        5.79      5.81 o 
   5  -3   7      159.06      169.41     10.91 o 
   6  -3   7        1.15        9.18      7.45 o 
   7  -3   7       55.62       60.45     16.28 o 
  -7  -2   7       45.20       85.83     25.62 o 
  -6  -2   7       11.14       12.98      4.79 o 
  -5  -2   7      189.35      178.17      9.50 o 
  -4  -2   7      166.10      164.36      9.65 o 
  -3  -2   7      219.12      235.11      8.65 o 
  -2  -2   7      315.32      306.94     11.40 o 
  -1  -2   7      212.18      219.59      9.95 o 
   0  -2   7      434.10      441.38     12.03 o 
   1  -2   7      398.76      386.25      9.49 o 
   2  -2   7      677.24      651.57     11.71 o 
   3  -2   7       23.05       36.99      5.72 o 
   4  -2   7      305.48      285.82      8.73 o 
   5  -2   7       15.92       14.29      7.71 o 
   6  -2   7       71.46       63.48      9.53 o 
   7  -2   7        3.53        4.64      5.20 o 
  -7  -1   7        7.78        4.75      6.06 o 
  -6  -1   7      122.98      123.00      6.12 o 
  -5  -1   7      112.25      107.91      5.78 o 
  -4  -1   7      852.51      846.44     12.58 o 
  -3  -1   7      113.05      119.84     10.74 o 
  -2  -1   7      642.73      666.71     14.12 o 
  -1  -1   7     1405.36     1375.52     17.67 o 
   0  -1   7      722.35      726.03     27.02 o 
   1  -1   7      352.32      363.30      9.66 o 
   2  -1   7      677.92      683.33     14.42 o 
   3  -1   7      749.46      682.80     12.16 o 
   4  -1   7      202.26      210.50     12.26 o 
   5  -1   7      428.31      457.03     23.90 o 
   6  -1   7        8.22       23.01     12.90 o 
   7  -1   7       64.82       69.95      5.89 o 
  -7   0   7       77.33       88.54      7.87 o 
  -6   0   7       66.06       66.92     10.15 o 
  -5   0   7      479.08      476.91     19.16 o 
  -4   0   7       13.69        3.61      5.00 o 
  -3   0   7      132.29      123.04     10.28 o 
  -2   0   7      366.09      364.20      9.11 o 
  -1   0   7     1717.85     1701.21     22.53 o 
   0   0   7      669.32      678.34     28.28 o 
   1   0   7      401.73      392.29      8.95 o 
   2   0   7      662.75      706.83     14.04 o 
   3   0   7      133.58      116.88     16.98 o 
   4   0   7      312.86      299.14     13.42 o 
   5   0   7      164.26      186.29     11.95 o 
   6   0   7      267.48      262.74      9.36 o 
   7   0   7        0.66       -1.30      3.26 o 
  -7   1   7        0.21        2.07      4.45 o 
  -6   1   7      176.33      180.41      6.72 o 
  -5   1   7       52.83       62.64     10.25 o 
  -4   1   7      277.93      285.02     12.25 o 
  -3   1   7      124.30      140.14      5.83 o 
  -2   1   7      641.07      672.52     11.10 o 
  -1   1   7        7.65        5.13      3.23 o 
   0   1   7      518.97      482.70      8.98 o 
   1   1   7       87.42       86.21     13.08 o 
   2   1   7      490.16      483.44     11.95 o 
   3   1   7      441.90      455.37     11.35 o 
   4   1   7       86.35       90.59     17.32 o 
   5   1   7      120.69      108.61     11.09 o 
   6   1   7        9.86       19.17      4.74 o 
   7   1   7       96.86      125.49     20.92 o 
  -7   2   7      107.01       91.36      7.49 o 
  -6   2   7        0.21       -0.68      3.51 o 
  -5   2   7      170.08      176.22      9.60 o 
  -4   2   7        0.04        2.32      4.02 o 
  -3   2   7      666.70      699.98     13.19 o 
  -2   2   7       11.10       13.19      3.25 o 
  -1   2   7     1244.05     1193.84     21.77 o 
   0   2   7      260.92      252.62      8.75 o 
   1   2   7      749.34      801.54     19.79 o 
   2   2   7      194.30      207.62      7.49 o 
   3   2   7      536.56      531.08     15.94 o 
   4   2   7      150.60      178.41     12.04 o 
   5   2   7      260.77      292.13     23.56 o 
   6   2   7      176.64      170.01      3.54 o 
   7   2   7       47.79       35.54     13.56 o 
  -7   3   7        0.12       -1.13      9.27 o 
  -6   3   7      229.02      238.11      5.84 o 
  -5   3   7        0.11        2.50      2.79 o 
  -4   3   7      349.05      344.70      8.98 o 
  -3   3   7       35.09       31.51      3.67 o 
  -2   3   7      681.47      724.82      9.06 o 
  -1   3   7       12.77       20.16      3.50 o 
   0   3   7     1106.43     1110.34     12.31 o 
   1   3   7       55.82       56.89      6.64 o 
   2   3   7      714.65      804.25     12.22 o 
   3   3   7      237.20      250.58      6.45 o 
   4   3   7      287.36      270.93     15.55 o 
   5   3   7       30.77       32.70      6.86 o 
   6   3   7      141.06      158.81     24.86 o 
   7   3   7       31.05       18.22      7.93 o 
  -7   4   7       95.85       88.25     14.38 o 
  -6   4   7       19.79       13.34     10.31 o 
  -5   4   7       92.66       97.98     12.78 o 
  -4   4   7        0.07        3.51      3.28 o 
  -3   4   7      337.40      312.90     14.23 o 
  -2   4   7        0.06        3.91      2.51 o 
  -1   4   7      359.49      398.87     10.22 o 
   0   4   7        2.73        2.65      3.06 o 
   1   4   7      181.99      175.00      6.99 o 
   2   4   7       43.00       26.76      5.50 o 
   3   4   7      373.74      385.72      7.16 o 
   4   4   7       20.82       13.78      6.00 o 
   5   4   7       69.26       65.44     10.00 o 
   6   4   7       17.48       35.34     22.56 o 
   7   4   7       22.75        9.60      9.58 o 
  -6   5   7       17.26        0.77      9.05 o 
  -5   5   7       46.09       31.59      2.83 o 
  -4   5   7      136.64      138.64      7.61 o 
  -3   5   7       20.73       27.36      4.48 o 
  -2   5   7      210.80      242.45      6.13 o 
  -1   5   7       65.11       65.95      6.54 o 
   0   5   7      181.58      215.01     17.45 o 
   1   5   7       74.28       93.88     15.89 o 
   2   5   7      278.81      282.57     13.81 o 
   3   5   7       13.05       13.47      6.26 o 
   4   5   7      155.05      140.72     15.94 o 
   5   5   7       31.28       42.15     13.50 o 
   6   5   7       43.85       48.70     14.16 o 
   7   5   7       16.20       17.09      8.94 o 
  -6   6   7        6.33        6.86     17.11 o 
  -5   6   7        0.85        4.97     15.11 o 
  -4   6   7        6.01        4.47      1.28 o 
  -3   6   7       17.81       23.73      7.59 o 
  -2   6   7        1.92        5.65      4.34 o 
  -1   6   7        6.74       12.42      3.21 o 
   0   6   7       11.78        7.63      3.61 o 
   1   6   7        1.98       -4.22      4.22 o 
   2   6   7       47.31       62.30      5.23 o 
   3   6   7        1.14        9.87      5.57 o 
   4   6   7        3.21        7.80     10.66 o 
   5   6   7        9.17       11.78      7.26 o 
   6   6   7       39.43       38.44      9.24 o 
  -6   7   7       38.40       52.57     25.55 o 
  -5   7   7       85.67      113.37     10.47 o 
  -4   7   7      139.74      165.84     13.86 o 
  -3   7   7       53.07       37.36      3.51 o 
  -2   7   7      175.43      210.86      6.19 o 
  -1   7   7      281.70      287.22      5.65 o 
   0   7   7       78.94       78.65      7.73 o 
   1   7   7      219.10      245.24     10.35 o 
   2   7   7      227.46      254.80      8.57 o 
   3   7   7      174.86      177.49     14.90 o 
   4   7   7        7.08       -4.13      7.71 o 
   5   7   7      122.08      139.61     25.55 o 
   6   7   7        7.24       15.34      8.84 o 
  -5   8   7        1.44        0.78     10.22 o 
  -4   8   7       54.34       50.06     21.22 o 
  -3   8   7       34.41       51.27     18.62 o 
  -2   8   7       84.76       89.54      3.88 o 
  -1   8   7       39.70       59.14     11.45 o 
   0   8   7        0.74        2.72      4.56 o 
   1   8   7       75.29       65.16      5.66 o 
   2   8   7       71.25       77.43      8.24 o 
   3   8   7       76.53       87.30      7.93 o 
   4   8   7        8.36        2.36     13.42 o 
   5   8   7       78.27       89.60     10.41 o 
  -4   9   7       24.09       49.63     22.69 o 
  -3   9   7       34.72       23.12     10.65 o 
  -2   9   7       24.83       17.63      2.69 o 
  -1   9   7       88.29       87.44      6.44 o 
   0   9   7      131.02      153.64      5.51 o 
   1   9   7       84.52       67.95      4.79 o 
   2   9   7       66.98       82.42     16.11 o 
   3   9   7       29.71       36.94      7.26 o 
   4   9   7       32.64       31.34      8.27 o 
  -3  10   7        0.41       -4.33      9.87 o 
  -2  10   7       14.41       21.22      9.96 o 
  -1  10   7        0.27        1.90      3.35 o 
   0  10   7        9.86        2.82      3.65 o 
   1  10   7        6.00        5.40      3.85 o 
   2  10   7       13.79       14.41      5.94 o 
   3  10   7       31.82       30.38      7.41 o 
  -1  11   7      159.97       93.28     19.23 o 
   0  11   7        3.39       -0.45      3.19 o 
   1  11   7      187.22      194.09      6.99 o 
  -3  -9   8        1.71        0.03     12.58 o 
  -2  -9   8       51.51       55.97      9.82 o 
  -1  -9   8        6.77       -7.36      7.36 o 
   0  -9   8       20.46       27.90      9.28 o 
   1  -9   8        8.26        5.94     14.51 o 
   2  -9   8       42.92       38.09      8.55 o 
   3  -9   8        2.24      -11.61     13.86 o 
  -4  -8   8        9.40       23.21      9.62 o 
  -3  -8   8       49.19       54.86     11.80 o 
  -2  -8   8       30.58       22.64     10.18 o 
  -1  -8   8      203.51      220.16     11.16 o 
   0  -8   8       46.94       35.45      9.14 o 
   1  -8   8      143.46      120.53     12.82 o 
   2  -8   8       61.96       32.74     20.22 o 
   3  -8   8       62.78       52.57      8.34 o 
   4  -8   8       28.50       20.80     10.38 o 
  -5  -7   8       33.42       38.28     17.18 o 
  -4  -7   8      172.20      172.68     12.18 o 
  -3  -7   8       13.31       25.59     10.25 o 
  -2  -7   8      306.12      293.93     41.01 o 
  -1  -7   8        4.55       -4.80      6.20 o 
   0  -7   8      116.45      121.99     16.37 o 
   1  -7   8        5.93        5.06      5.73 o 
   2  -7   8      242.02      252.07     14.51 o 
   3  -7   8       49.01       18.56     18.36 o 
   4  -7   8       41.79       36.54      7.84 o 
   5  -7   8        6.61        0.91      6.24 o 
  -5  -6   8      133.42      117.09      9.67 o 
  -4  -6   8       62.18       44.98      8.98 o 
  -3  -6   8      584.92      624.40     24.78 o 
  -2  -6   8       28.49       13.64      7.49 o 
  -1  -6   8      392.25      348.13     12.30 o 
   0  -6   8      303.20      274.29     10.32 o 
   1  -6   8      336.32      287.93     10.17 o 
   2  -6   8       30.38       32.38      6.24 o 
   3  -6   8      229.31      226.11      8.81 o 
   4  -6   8       66.19       59.49      8.21 o 
   5  -6   8       99.54       93.85     21.57 o 
  -6  -5   8       18.59       17.42      6.58 o 
  -5  -5   8       37.81       36.48      9.29 o 
  -4  -5   8       46.08       64.21      8.88 o 
  -3  -5   8       58.70       52.22      9.88 o 
  -2  -5   8       19.32       20.97     11.95 o 
  -1  -5   8      190.13      127.68     10.64 o 
   0  -5   8      170.16      204.46     15.46 o 
   1  -5   8      301.78      267.74     11.70 o 
   2  -5   8       25.22       26.25      7.30 o 
   3  -5   8      345.55      317.35      9.67 o 
   4  -5   8       28.94       32.63     10.83 o 
   5  -5   8      134.16      118.67      9.54 o 
   6  -5   8       31.72       42.09      9.70 o 
  -6  -4   8       22.62       13.28     10.23 o 
  -5  -4   8       80.21       85.43      7.22 o 
  -4  -4   8        5.01       11.56      6.74 o 
  -3  -4   8      295.27      335.05     11.26 o 
  -2  -4   8       21.68       15.89      6.41 o 
  -1  -4   8      212.05      214.53     12.82 o 
   0  -4   8       13.49       19.94      7.97 o 
   1  -4   8      245.84      249.02     11.78 o 
   2  -4   8        0.75        4.59      7.41 o 
   3  -4   8      144.22      171.77     10.91 o 
   4  -4   8        1.78       -2.74      5.95 o 
   5  -4   8       20.39       12.11      5.65 o 
   6  -4   8        0.69       -5.37     13.77 o 
  -7  -3   8       65.78       60.84     25.20 o 
  -6  -3   8        4.27       11.24      5.53 o 
  -5  -3   8       35.99       25.59      6.48 o 
  -4  -3   8      160.49      177.78     14.47 o 
  -3  -3   8      268.76      309.95     17.80 o 
  -2  -3   8       75.68       76.72      7.88 o 
  -1  -3   8       31.92       30.88      8.35 o 
   0  -3   8      339.63      352.51     10.66 o 
   1  -3   8      117.35      105.04     19.14 o 
   2  -3   8      298.64      327.85     14.07 o 
   3  -3   8       18.29       13.62      8.92 o 
   4  -3   8      118.65      105.97     11.87 o 
   5  -3   8        2.32       14.44      7.02 o 
   6  -3   8       87.09      129.31     11.69 o 
   7  -3   8        4.42       -2.77      8.23 o 
  -7  -2   8       15.09       14.95      5.68 o 
  -6  -2   8        9.90        3.72      4.74 o 
  -5  -2   8      191.11      198.74     10.47 o 
  -4  -2   8      235.55      238.42     11.39 o 
  -3  -2   8       63.30       86.40     12.04 o 
  -2  -2   8      180.46      192.70      8.73 o 
  -1  -2   8      652.07      661.15     13.27 o 
   0  -2   8      481.75      433.56     12.98 o 
   1  -2   8      291.81      312.99     33.00 o 
   2  -2   8      232.46      244.28     17.58 o 
   3  -2   8      287.98      277.08      9.30 o 
   4  -2   8       89.04       85.42     13.64 o 
   5  -2   8      186.14      188.29     12.82 o 
   6  -2   8       22.60       23.47      9.53 o 
   7  -2   8       47.26       66.43     11.52 o 
  -7  -1   8        2.54        4.36      4.82 o 
  -6  -1   8        7.91        0.79      4.54 o 
  -5  -1   8       73.84       87.58      5.93 o 
  -4  -1   8        1.31        2.90      3.99 o 
  -3  -1   8        5.04        4.31      4.72 o 
  -2  -1   8       55.08       74.11     18.19 o 
  -1  -1   8      111.37      108.12      7.49 o 
   0  -1   8       86.89       79.42      8.05 o 
   1  -1   8       38.96       42.40      6.14 o 
   2  -1   8      577.21      569.23     13.96 o 
   3  -1   8        4.50       18.42      7.00 o 
   4  -1   8      289.27      283.81      9.60 o 
   5  -1   8        0.10        9.35      8.31 o 
   6  -1   8      184.59      198.25     13.68 o 
   7  -1   8        0.08        0.76      5.53 o 
  -7   0   8        2.08       -0.12      6.40 o 
  -6   0   8       83.14       89.63      9.35 o 
  -5   0   8        3.33        5.30      3.97 o 
  -4   0   8      452.20      461.51      8.33 o 
  -3   0   8       36.75       34.01      5.31 o 
  -2   0   8      838.31      825.59     12.34 o 
  -1   0   8      188.48      201.59     12.69 o 
   0   0   8      457.51      448.60     10.20 o 
   1   0   8      117.88      112.89     16.15 o 
   2   0   8      953.88      925.20     15.07 o 
   3   0   8      100.81       97.91     15.63 o 
   4   0   8      246.56      286.41     22.78 o 
   5   0   8      185.55      210.72     13.68 o 
   6   0   8       31.95       37.93     10.31 o 
   7   0   8       15.29       14.04     10.57 o 
  -7   1   8       56.45       48.87     13.13 o 
  -6   1   8       12.90       10.30      4.03 o 
  -5   1   8      207.06      210.04      6.33 o 
  -4   1   8        0.46       -1.59      3.91 o 
  -3   1   8      162.10      152.24      6.17 o 
  -2   1   8        6.68       11.13      4.48 o 
  -1   1   8      691.80      709.22     13.82 o 
   0   1   8      348.47      302.85      8.46 o 
   1   1   8      454.16      503.47     24.21 o 
   2   1   8      149.86      164.90      7.90 o 
   3   1   8       97.36       89.27      7.25 o 
   4   1   8      140.85      154.60     20.35 o 
   5   1   8      291.57      260.52     14.90 o 
   6   1   8      173.97      185.92      8.11 o 
   7   1   8       31.17       31.81      9.87 o 
  -7   2   8        0.17        1.54      4.40 o 
  -6   2   8      155.12      154.33      6.44 o 
  -5   2   8       15.89       18.99      4.24 o 
  -4   2   8      234.86      228.16      6.93 o 
  -3   2   8       41.03       36.77     11.42 o 
  -2   2   8      337.17      347.13     10.68 o 
  -1   2   8        1.29        9.20      3.96 o 
   0   2   8      526.74      539.11     10.52 o 
   1   2   8        2.94       -1.18      3.42 o 
   2   2   8      425.71      478.14     34.43 o 
   3   2   8      123.80      125.58     11.61 o 
   4   2   8      115.47      101.24     11.43 o 
   5   2   8        7.03       -5.02      8.57 o 
   6   2   8       66.29       78.63     15.63 o 
   7   2   8       16.98       11.43      7.59 o 
  -7   3   8       73.54       68.85     14.29 o 
  -6   3   8        1.39        0.09      2.62 o 
  -5   3   8       83.62       96.66      4.79 o 
  -4   3   8        0.78        1.26      2.53 o 
  -3   3   8      366.14      364.43      6.44 o 
  -2   3   8        5.55       15.23      4.09 o 
  -1   3   8      314.29      339.83      7.19 o 
   0   3   8      111.79      113.67      6.36 o 
   1   3   8      334.71      326.63     13.10 o 
   2   3   8       32.22       40.34      4.18 o 
   3   3   8      239.93      247.85      8.82 o 
   4   3   8      118.82      134.07      5.78 o 
   5   3   8      157.26      145.76      9.35 o 
   6   3   8       51.58       49.99     14.48 o 
   7   3   8       45.38       37.45     15.46 o 
  -6   4   8      112.53      113.89     24.77 o 
  -5   4   8       12.18       13.48      2.60 o 
  -4   4   8      257.28      275.86      6.31 o 
  -3   4   8        9.11        5.93      4.15 o 
  -2   4   8      334.17      339.88      9.65 o 
  -1   4   8      117.70      127.46      9.87 o 
   0   4   8      787.88      776.76     11.85 o 
   1   4   8       18.13       18.56      4.50 o 
   2   4   8      290.30      303.94      9.92 o 
   3   4   8      158.09      142.26      4.36 o 
   4   4   8      341.50      329.41     13.34 o 
   5   4   8       30.88       32.41      7.68 o 
   6   4   8       83.41       67.87      9.55 o 
   7   4   8       29.95       40.84      9.86 o 
  -6   5   8       27.19       30.57     21.65 o 
  -5   5   8       74.51      114.84     13.94 o 
  -4   5   8       11.85       13.60      4.43 o 
  -3   5   8      102.70      105.97      7.20 o 
  -2   5   8        0.76       -0.66      2.51 o 
  -1   5   8      344.86      378.75      9.68 o 
   0   5   8       13.56       17.98      6.71 o 
   1   5   8      100.31      109.68      5.37 o 
   2   5   8       78.34       85.96      6.21 o 
   3   5   8      226.42      190.74      4.55 o 
   4   5   8        7.58        5.31      6.15 o 
   5   5   8       58.01       68.86     10.89 o 
   6   5   8       24.10       28.86     14.55 o 
  -6   6   8       22.58       10.80     10.22 o 
  -5   6   8       78.22       88.79     10.12 o 
  -4   6   8      137.27      133.14     12.64 o 
  -3   6   8       78.92       70.08      8.82 o 
  -2   6   8      313.89      323.36     12.26 o 
  -1   6   8       77.12       78.26      5.33 o 
   0   6   8      166.13      147.88     16.89 o 
   1   6   8       13.72       12.81      6.55 o 
   2   6   8      320.93      333.22     10.02 o 
   3   6   8        4.03        3.33      5.45 o 
   4   6   8      119.61      112.81     10.86 o 
   5   6   8        2.45       -0.62      6.40 o 
   6   6   8       24.64       24.84     11.31 o 
  -5   7   8       88.74      115.52     13.64 o 
  -4   7   8       20.05       26.15      7.96 o 
  -3   7   8      129.98      130.90     11.29 o 
  -2   7   8       25.21       25.13      2.88 o 
  -1   7   8      400.32      392.47     14.52 o 
   0   7   8        0.17       -3.46      3.46 o 
   1   7   8      294.97      315.97      7.26 o 
   2   7   8       11.81        7.46      5.46 o 
   3   7   8      216.63      204.20     11.48 o 
   4   7   8        0.91       -5.02     11.43 o 
   5   7   8      118.06       92.52     12.61 o 
  -4   8   8       37.52       38.89     10.79 o 
  -3   8   8        0.80       -2.49     11.87 o 
  -2   8   8       83.44       94.12      3.88 o 
  -1   8   8       35.70       30.23      4.39 o 
   0   8   8       64.27       44.89      8.17 o 
   1   8   8        0.69       -1.24      4.89 o 
   2   8   8      207.37      231.93      9.00 o 
   3   8   8        1.46        2.51      5.73 o 
   4   8   8       31.91       40.62     12.86 o 
   5   8   8        2.22       -6.48      9.92 o 
  -3   9   8       45.25       19.14     10.83 o 
  -2   9   8       57.79       44.78     17.93 o 
  -1   9   8       27.20       19.13      4.03 o 
   0   9   8        6.31        0.68      3.01 o 
   1   9   8       51.36       33.73      5.66 o 
   2   9   8       73.90       67.35      7.19 o 
   3   9   8       40.43       49.99     11.74 o 
   4   9   8       14.03       17.35      8.02 o 
  -2  10   8       18.39        3.81      8.83 o 
  -1  10   8       12.70        9.10      3.88 o 
   0  10   8        1.28       -2.52      3.89 o 
   1  10   8       13.38       13.25      6.42 o 
   2  10   8        0.32       -0.53      5.14 o 
  -1  -9   9       40.50       42.71     11.76 o 
   0  -9   9       23.48       30.28      8.45 o 
   1  -9   9        6.53        5.65      8.18 o 
  -3  -8   9       40.15       50.80     14.85 o 
  -2  -8   9       58.65       47.08     12.09 o 
  -1  -8   9       38.56       43.99     18.36 o 
   0  -8   9        4.04       14.05      7.37 o 
   1  -8   9       52.60       48.31      9.92 o 
   2  -8   9       39.12       26.43      7.29 o 
   3  -8   9       33.78       29.29      7.07 o 
  -4  -7   9        0.18        0.11      7.41 o 
  -3  -7   9       54.06       56.46     10.00 o 
  -2  -7   9        3.70        6.52      7.49 o 
  -1  -7   9      109.01      116.13      9.78 o 
   0  -7   9       68.33       73.43     10.39 o 
   1  -7   9       80.63       72.42     10.09 o 
   2  -7   9       33.72       22.29      7.75 o 
   3  -7   9       19.30       17.32      7.86 o 
   4  -7   9       42.06       39.71      7.28 o 
  -5  -6   9        4.45        4.25      6.58 o 
  -4  -6   9      274.56      249.06     16.37 o 
  -3  -6   9       14.14       21.00      8.31 o 
  -2  -6   9      471.22      444.29     45.12 o 
  -1  -6   9        0.38        9.22      6.82 o 
   0  -6   9      456.07      452.84     13.16 o 
   1  -6   9        2.60       16.25      6.67 o 
   2  -6   9      416.14      349.48     13.85 o 
   3  -6   9       44.93       46.79      7.24 o 
   4  -6   9      174.39      184.98     20.14 o 
   5  -6   9        2.83       -1.76      5.63 o 
  -5  -5   9       21.28       23.28      7.86 o 
  -4  -5   9        2.79        3.67     12.99 o 
  -3  -5   9      251.39      254.84     19.81 o 
  -2  -5   9        0.46       -6.41      9.44 o 
  -1  -5   9      188.94      208.79     12.75 o 
   0  -5   9      128.67       98.02     15.37 o 
   1  -5   9      242.69      251.49     18.32 o 
   2  -5   9       51.41       36.31      6.91 o 
   3  -5   9      233.31      262.99     29.40 o 
   4  -5   9       93.91       73.71      7.80 o 
   5  -5   9      101.07      118.15     26.85 o 
  -6  -4   9       23.46       17.64      7.58 o 
  -5  -4   9        3.57       12.53      6.12 o 
  -4  -4   9      106.25      129.86     10.87 o 
  -3  -4   9       64.52       57.63      8.44 o 
  -2  -4   9       84.16       74.11     10.36 o 
  -1  -4   9        6.21       -8.10     12.00 o 
   0  -4   9      359.52      375.31     13.64 o 
   1  -4   9        2.49       -0.56      9.01 o 
   2  -4   9       80.12       93.08     14.46 o 
   3  -4   9       19.51       17.75      8.49 o 
   4  -4   9       57.89       90.47     24.25 o 
   5  -4   9       14.10       19.46     11.35 o 
   6  -4   9       27.82        7.02      9.27 o 
  -6  -3   9       95.80      108.68      8.14 o 
  -5  -3   9       81.68       69.71      9.62 o 
  -4  -3   9       80.89       69.68      7.81 o 
  -3  -3   9      133.60      137.82     18.19 o 
  -2  -3   9       25.15       12.91      8.62 o 
  -1  -3   9      332.30      313.84     10.93 o 
   0  -3   9       68.48       87.65      9.91 o 
   1  -3   9      305.13      265.02     11.96 o 
   2  -3   9       14.45       16.62      6.71 o 
   3  -3   9      374.93      393.88     23.73 o 
   4  -3   9        0.10        4.19      7.66 o 
   5  -3   9      108.99      112.19      8.48 o 
   6  -3   9        3.00        7.88      9.18 o 
  -6  -2   9      357.47      358.71     11.23 o 
  -5  -2   9       25.31       28.96      7.11 o 
  -4  -2   9      926.25      894.27     23.08 o 
  -3  -2   9      101.88      109.53     11.56 o 
  -2  -2   9     1311.80     1303.16     20.08 o 
  -1  -2   9       94.08       91.10      8.20 o 
   0  -2   9      916.94      909.35     22.30 o 
   1  -2   9       83.95       71.36      7.56 o 
   2  -2   9     1165.19     1210.25     38.19 o 
   3  -2   9       94.68      103.96      8.11 o 
   4  -2   9      320.55      343.52     24.16 o 
   5  -2   9        1.65       12.64      9.27 o 
   6  -2   9      149.25      166.63     23.30 o 
  -6  -1   9      109.67       87.31      8.51 o 
  -5  -1   9       49.02       61.39      6.03 o 
  -4  -1   9      156.83      165.41     17.31 o 
  -3  -1   9       28.54       30.05      6.03 o 
  -2  -1   9      303.55      342.07     17.02 o 
  -1  -1   9      274.06      290.86     10.09 o 
   0  -1   9      692.81      668.34     27.93 o 
   1  -1   9      260.26      284.18     16.11 o 
   2  -1   9      322.36      315.10     10.51 o 
   3  -1   9      155.50      135.09     26.72 o 
   4  -1   9      210.88      186.17     11.78 o 
   5  -1   9      257.31      283.99     16.28 o 
   6  -1   9      110.72       62.79     20.79 o 
  -6   0   9        5.31        6.70      5.57 o 
  -5   0   9       80.75       73.44     14.90 o 
  -4   0   9       23.88       25.36      8.33 o 
  -3   0   9       11.98       13.32      7.26 o 
  -2   0   9      103.18      111.78     14.96 o 
  -1   0   9      118.46      145.56     17.28 o 
   0   0   9      223.51      232.63     24.73 o 
   1   0   9       32.94       44.88     11.52 o 
   2   0   9      109.89       94.88      7.76 o 
   3   0   9        0.65       -4.21      5.67 o 
   4   0   9      228.55      243.69     12.21 o 
   5   0   9        0.99       22.17     10.39 o 
   6   0   9       75.85       47.37     20.09 o 
   7   0   9        2.34       -3.00     13.08 o 
  -6   1   9       29.37       28.72      9.75 o 
  -5   1   9        1.97        2.74      4.85 o 
  -4   1   9      111.41       99.66     12.49 o 
  -3   1   9       41.30       52.42      6.46 o 
  -2   1   9      261.32      237.71      7.88 o 
  -1   1   9       18.92       18.68      5.42 o 
   0   1   9       63.80       78.71     12.08 o 
   1   1   9       94.61       94.27      7.44 o 
   2   1   9      611.48      616.03     14.33 o 
   3   1   9       33.79       34.10      8.46 o 
   4   1   9      181.66      196.25     23.21 o 
   5   1   9       93.21      125.32     13.42 o 
   6   1   9      155.14      140.91     14.64 o 
   7   1   9        6.36        1.83      6.92 o 
  -6   2   9       12.92       11.96      7.18 o 
  -5   2   9      164.64      175.73     12.05 o 
  -4   2   9       16.25       12.40      4.19 o 
  -3   2   9      431.58      420.32      9.83 o 
  -2   2   9        0.35        7.70      4.16 o 
  -1   2   9      493.15      494.03      9.48 o 
   0   2   9      258.82      247.81     14.04 o 
   1   2   9      830.20      829.59     10.98 o 
   2   2   9        3.64        9.59      5.67 o 
   3   2   9      148.21      147.41     12.64 o 
   4   2   9       73.37       53.52     19.23 o 
   5   2   9      295.64      296.55     16.98 o 
   6   2   9       51.51       44.08     12.64 o 
  -6   3   9       62.47       58.65      5.64 o 
  -5   3   9        6.82        9.14      4.29 o 
  -4   3   9      170.77      174.43     14.17 o 
  -3   3   9        1.21       -1.54      3.23 o 
  -2   3   9      144.96      152.43      9.21 o 
  -1   3   9       50.99       68.37      4.74 o 
   0   3   9      575.41      505.22      8.55 o 
   1   3   9       10.65        2.44      4.83 o 
   2   3   9      227.33      244.00     16.83 o 
   3   3   9      257.34      257.18     16.54 o 
   4   3   9      156.96      155.66      7.23 o 
   5   3   9       50.78       41.92     20.35 o 
   6   3   9       69.76       84.21     11.94 o 
  -6   4   9       24.69       35.42     13.34 o 
  -5   4   9       91.69       96.19     11.66 o 
  -4   4   9       23.00       21.92      5.37 o 
  -3   4   9      315.11      291.53     10.90 o 
  -2   4   9        1.34       -3.78      5.71 o 
  -1   4   9      409.67      430.05      9.63 o 
   0   4   9        0.61       -0.60      3.69 o 
   1   4   9      339.44      329.43     18.32 o 
   2   4   9        8.71       10.70     13.34 o 
   3   4   9      239.11      232.02      8.20 o 
   4   4   9       50.55       59.50     11.61 o 
   5   4   9       77.40       93.67      9.46 o 
   6   4   9       19.85       19.22      8.66 o 
  -6   5   9       28.67       46.16     14.20 o 
  -5   5   9        5.46       20.44     11.78 o 
  -4   5   9      107.49      100.00      4.44 o 
  -3   5   9       24.98       30.80      3.54 o 
  -2   5   9      184.59      193.20     15.24 o 
  -1   5   9       22.75       14.16      4.20 o 
   0   5   9      439.83      420.24     10.70 o 
   1   5   9        4.13       18.73      5.98 o 
   2   5   9      174.58      179.87     12.08 o 
   3   5   9       87.63       74.67     26.63 o 
   4   5   9      269.99      253.36     25.94 o 
   5   5   9       46.35       47.34     15.30 o 
   6   5   9       65.45       49.98     17.11 o 
  -5   6   9      109.00      123.42     15.85 o 
  -4   6   9       25.55       32.65     11.52 o 
  -3   6   9       94.77       92.08     11.95 o 
  -2   6   9        8.23        4.98      5.67 o 
  -1   6   9      446.53      422.02     16.41 o 
   0   6   9       78.76       75.10      7.36 o 
   1   6   9      203.39      228.94      9.92 o 
   2   6   9       10.94       11.46      6.20 o 
   3   6   9      246.10      219.37     10.04 o 
   4   6   9        5.41       -0.41      9.95 o 
   5   6   9       98.77      128.72     17.97 o 
  -5   7   9       21.46       42.96     13.86 o 
  -4   7   9       25.30       12.90     10.65 o 
  -3   7   9        5.29        7.65      3.86 o 
  -2   7   9       96.79       98.77      8.02 o 
  -1   7   9       32.24       25.98      4.95 o 
   0   7   9       25.88       23.36      7.45 o 
   1   7   9        3.60        9.76      8.19 o 
   2   7   9      185.57      220.93      7.07 o 
   3   7   9        0.93        7.26      7.57 o 
   4   7   9       74.75       69.30     11.08 o 
   5   7   9        0.95        1.48      7.26 o 
  -4   8   9       14.05        9.68      8.04 o 
  -3   8   9        7.70        3.36      8.15 o 
  -2   8   9       51.08       55.00      7.70 o 
  -1   8   9       39.24       51.45     10.04 o 
   0   8   9       15.35        9.65      4.08 o 
   1   8   9       33.39       29.68      5.82 o 
   2   8   9       24.88       21.05      7.71 o 
   3   8   9       33.36       43.79      7.75 o 
   4   8   9       18.20       19.51     10.06 o 
  -3   9   9        0.85        8.49     10.39 o 
  -2   9   9        9.67       -5.63      8.83 o 
  -1   9   9       26.07       17.34      5.14 o 
   0   9   9       18.49       19.20      5.95 o 
   1   9   9        9.87       22.65      6.93 o 
   2   9   9       65.27       50.59      9.12 o 
   3   9   9        4.13       -6.98      6.98 o 
   0  10   9       16.51       16.02      5.04 o 
   1  10   9       13.03       33.78      9.01 o 
  -2  -8  10        8.58        1.98      9.36 o 
  -1  -8  10       95.80      142.82     16.80 o 
   0  -8  10        7.95       10.79      7.95 o 
   1  -8  10       61.33       43.64      8.91 o 
   2  -8  10       44.96       28.84     19.05 o 
  -3  -7  10       16.44       33.12     10.03 o 
  -2  -7  10      109.70      136.98     14.44 o 
  -1  -7  10       10.84        6.16      7.43 o 
   0  -7  10       43.71       61.39      9.18 o 
   1  -7  10       23.13       22.82      7.78 o 
   2  -7  10      134.60      149.13     18.01 o 
   3  -7  10       36.88       38.06      9.51 o 
  -4  -6  10        0.27        2.79      9.93 o 
  -3  -6  10       54.52       48.66     10.03 o 
  -2  -6  10        1.95        2.56     11.69 o 
  -1  -6  10       74.48      113.98     23.73 o 
   0  -6  10       47.49       66.71      9.03 o 
   1  -6  10       80.60      103.85     20.14 o 
   2  -6  10        5.60        9.24      6.78 o 
   3  -6  10       27.61       40.31     14.59 o 
   4  -6  10       40.48       44.22      9.85 o 
  -5  -5  10        2.02        2.87      8.39 o 
  -4  -5  10       92.14      104.29     13.55 o 
  -3  -5  10        0.64        4.63      8.70 o 
  -2  -5  10      134.85      143.78     15.29 o 
  -1  -5  10        0.44        0.25     14.46 o 
   0  -5  10      338.97      353.69     12.61 o 
   1  -5  10        0.26       -2.56      6.18 o 
   2  -5  10      186.58      159.46     13.55 o 
   3  -5  10       46.32       58.53     10.18 o 
   4  -5  10      171.63      194.07     17.17 o 
   5  -5  10        1.80       -8.50      8.79 o 
  -5  -4  10       68.62       64.98     11.09 o 
  -4  -4  10       19.77        8.50      6.31 o 
  -3  -4  10      226.73      249.16     16.24 o 
  -2  -4  10       11.65        5.01      8.46 o 
  -1  -4  10      238.13      233.51     13.77 o 
   0  -4  10        8.71        2.00      6.12 o 
   1  -4  10      172.97      149.91     10.74 o 
   2  -4  10        0.94       -4.91      7.76 o 
   3  -4  10      233.07      241.68     33.43 o 
   4  -4  10        0.27       -5.39      8.66 o 
   5  -4  10       57.89       41.77     10.19 o 
  -5  -3  10       25.21       18.92      7.27 o 
  -4  -3  10       88.47       77.19     10.20 o 
  -3  -3  10       55.95       46.83      8.17 o 
  -2  -3  10      155.66      149.28     11.95 o 
  -1  -3  10        6.43        5.34      6.46 o 
   0  -3  10      240.59      243.18     27.50 o 
   1  -3  10        0.23        5.78      7.71 o 
   2  -3  10      160.92      174.61     11.65 o 
   3  -3  10        0.32        2.57      5.99 o 
   4  -3  10       97.27      121.45      9.33 o 
   5  -3  10        5.81        3.24     24.73 o 
  -6  -2  10       47.47       42.48      9.59 o 
  -5  -2  10      302.41      291.43     11.74 o 
  -4  -2  10       47.46       47.61      8.41 o 
  -3  -2  10      369.08      448.57     15.15 o 
  -2  -2  10       31.55       26.72      8.91 o 
  -1  -2  10      659.47      639.04     15.68 o 
   0  -2  10       76.05       82.25      8.04 o 
   1  -2  10      417.57      399.96     15.50 o 
   2  -2  10        4.90       14.40      7.90 o 
   3  -2  10      356.62      369.31     30.79 o 
   4  -2  10        3.05        1.45      6.03 o 
   5  -2  10      123.52      122.92     11.72 o 
   6  -2  10        1.05        1.21      9.44 o 
  -6  -1  10       50.65       33.18      7.86 o 
  -5  -1  10        2.12       -1.66      5.50 o 
  -4  -1  10      250.86      224.31      8.35 o 
  -3  -1  10       53.83       43.52      7.99 o 
  -2  -1  10      703.02      730.91     25.72 o 
  -1  -1  10       54.06       47.02     12.44 o 
   0  -1  10      394.08      367.18     11.27 o 
   1  -1  10      191.16      181.08      9.44 o 
   2  -1  10     1102.58     1129.76     28.32 o 
   3  -1  10       44.91       38.57      7.61 o 
   4  -1  10      326.39      318.37     26.37 o 
   5  -1  10      122.91       94.14     23.38 o 
   6  -1  10      193.35      168.71     16.37 o 
  -6   0  10       33.72       31.76      6.77 o 
  -5   0  10       17.29       14.03      5.09 o 
  -4   0  10       60.41       40.53     13.04 o 
  -3   0  10       51.94       54.39      5.96 o 
  -2   0  10      182.82      194.23     16.02 o 
  -1   0  10       44.76       57.36      7.10 o 
   0   0  10       11.01        6.41      7.13 o 
   1   0  10       91.04      105.99     12.60 o 
   2   0  10       23.93       20.91      9.40 o 
   3   0  10        3.56       -0.26      5.35 o 
   4   0  10       25.71       14.88     17.02 o 
   5   0  10       35.65       63.66     21.74 o 
   6   0  10       38.67       54.91     13.34 o 
  -6   1  10        2.02        9.34      5.96 o 
  -5   1  10       77.45       78.77     14.85 o 
  -4   1  10       35.59       26.29      6.44 o 
  -3   1  10       76.60       89.12      6.01 o 
  -2   1  10       12.19       16.50      4.73 o 
  -1   1  10      122.94      134.69      6.41 o 
   0   1  10      159.56      163.81     11.43 o 
   1   1  10      162.53      190.64      9.11 o 
   2   1  10       99.99      134.14      8.73 o 
   3   1  10        9.13       14.61      8.45 o 
   4   1  10       31.55       29.53     11.26 o 
   5   1  10       54.66       47.11     12.56 o 
   6   1  10       13.87       14.12     19.83 o 
  -6   2  10       58.00       48.77      6.35 o 
  -5   2  10        7.43        8.28      4.44 o 
  -4   2  10      196.17      194.44      8.38 o 
  -3   2  10       73.93       75.99     12.32 o 
  -2   2  10      280.89      287.61     20.85 o 
  -1   2  10       45.99       45.78      6.89 o 
   0   2  10      162.22      175.73      7.09 o 
   1   2  10       94.96      106.55      6.79 o 
   2   2  10      322.38      356.20     11.23 o 
   3   2  10       86.86       76.99     12.47 o 
   4   2  10       38.69       28.75     19.14 o 
   5   2  10       73.96       73.27     13.94 o 
   6   2  10       19.52       29.10     12.90 o 
  -6   3  10       15.98       18.47      8.31 o 
  -5   3  10        0.83       -4.71      5.42 o 
  -4   3  10       42.86       82.79     29.01 o 
  -3   3  10       63.53       64.23      5.41 o 
  -2   3  10       33.15       19.70      4.94 o 
  -1   3  10       30.18       36.40      5.32 o 
   0   3  10      434.13      406.09     16.72 o 
   1   3  10      200.02      224.42      8.22 o 
   2   3  10       95.89       88.72      6.66 o 
   3   3  10       27.54       40.36      4.78 o 
   4   3  10      239.82      245.54      6.80 o 
   5   3  10       78.13       74.92     23.56 o 
   6   3  10      103.99       81.45     10.70 o 
  -5   4  10       16.09       11.20      3.89 o 
  -4   4  10       51.34       54.25      7.28 o 
  -3   4  10       78.10       67.19     15.97 o 
  -2   4  10       12.44       14.73      4.82 o 
  -1   4  10       10.20        4.21      5.02 o 
   0   4  10      209.58      215.15      6.57 o 
   1   4  10       87.05       72.17      7.06 o 
   2   4  10       12.95       11.32      7.79 o 
   3   4  10        1.32       -3.83     11.26 o 
   4   4  10       35.38       39.56      6.41 o 
   5   4  10        4.80        0.69      9.87 o 
  -5   5  10       42.43       76.48     14.64 o 
  -4   5  10       27.77       20.70      5.77 o 
  -3   5  10       76.50       78.52      7.93 o 
  -2   5  10        9.53        5.14      5.18 o 
  -1   5  10      185.92      219.40      6.40 o 
   0   5  10       60.52       60.01     10.57 o 
   1   5  10      167.39      182.06     13.47 o 
   2   5  10        5.95        3.58      5.52 o 
   3   5  10      212.17      193.02      6.04 o 
   4   5  10        4.97        7.28     10.39 o 
   5   5  10       99.41       92.69     12.79 o 
  -4   6  10       35.87       63.66     22.52 o 
  -3   6  10       12.28        5.01      4.45 o 
  -2   6  10       74.35       81.10     23.04 o 
  -1   6  10        0.85       -4.80      4.80 o 
   0   6  10      111.17      105.39      6.81 o 
   1   6  10        1.87        0.58      4.56 o 
   2   6  10       87.50      107.66     23.30 o 
   3   6  10        1.23        5.63      9.27 o 
   4   6  10      117.45      121.81     10.28 o 
   5   6  10        8.37       13.71     13.47 o 
  -4   7  10        5.30       -0.87     16.89 o 
  -3   7  10       19.62       32.05     11.35 o 
  -2   7  10        1.14        2.48      4.38 o 
  -1   7  10      132.31      140.78      9.12 o 
   0   7  10       16.13       13.40     10.83 o 
   1   7  10       60.91       69.98     20.01 o 
   2   7  10        4.00       -5.42      5.42 o 
   3   7  10       61.02       49.17     14.04 o 
   4   7  10        1.98        1.95      6.98 o 
  -3   8  10        2.39        7.62     10.39 o 
  -2   8  10      104.25      107.55      5.75 o 
  -1   8  10        5.10        0.38      3.20 o 
   0   8  10       42.90       32.42      5.16 o 
   1   8  10        1.94        2.46      4.09 o 
   2   8  10      127.96      155.71      9.40 o 
   3   8  10        0.62       -9.02      9.02 o 
  -1   9  10        4.18        5.38      4.19 o 
   0   9  10        0.96        7.19      4.89 o 
   1   9  10        3.26        9.29      5.72 o 
  -2  -7  11        1.63       -0.78     19.66 o 
  -1  -7  11       78.31       41.82     16.98 o 
   0  -7  11        8.43       13.19     10.35 o 
   1  -7  11       73.75       62.94      9.67 o 
   2  -7  11        7.84        6.76     10.31 o 
  -3  -6  11       21.86       30.85      9.91 o 
  -2  -6  11       45.77       59.64     13.08 o 
  -1  -6  11       23.01       26.49     11.65 o 
   0  -6  11       33.84       41.35      9.31 o 
   1  -6  11       18.23       18.78      8.08 o 
   2  -6  11       65.48       74.61      9.52 o 
   3  -6  11       50.91       50.54     13.64 o 
  -4  -5  11        0.12        4.56     10.33 o 
  -3  -5  11       41.74       36.54     14.38 o 
  -2  -5  11        0.43        3.13      7.41 o 
  -1  -5  11       40.11       66.45      9.64 o 
   0  -5  11       32.29       20.48      8.21 o 
   1  -5  11       23.11       17.99      9.18 o 
   2  -5  11        1.47       -2.31      8.33 o 
   3  -5  11        8.83       -2.98      6.73 o 
   4  -5  11       11.45       12.79      9.43 o 
  -4  -4  11       46.72       37.54      7.86 o 
  -3  -4  11        0.33       -3.85     12.70 o 
  -2  -4  11       48.59       43.37      9.00 o 
  -1  -4  11        3.81       18.66      7.93 o 
   0  -4  11      178.20      196.21     11.35 o 
   1  -4  11        1.73       -9.24     10.31 o 
   2  -4  11       39.41       27.74      7.95 o 
   3  -4  11       37.40       48.96     17.97 o 
   4  -4  11       71.10       76.78     11.56 o 
  -5  -3  11      109.31       96.36     17.98 o 
  -4  -3  11       15.30        9.75      7.44 o 
  -3  -3  11      216.78      207.65     11.66 o 
  -2  -3  11        0.09       -9.17      9.17 o 
  -1  -3  11      347.20      332.47     12.91 o 
   0  -3  11       37.71       46.41      9.31 o 
   1  -3  11      198.97      221.82     11.87 o 
   2  -3  11        4.79       -4.71      8.33 o 
   3  -3  11      292.40      299.84     12.47 o 
   4  -3  11        4.59        8.58      8.85 o 
   5  -3  11       51.91       51.48      9.43 o 
  -5  -2  11       17.93       13.16      9.11 o 
  -4  -2  11       34.37       30.00      8.24 o 
  -3  -2  11       20.58       23.57      8.74 o 
  -2  -2  11      191.28      181.96     10.66 o 
  -1  -2  11       16.61       17.55      8.83 o 
   0  -2  11      106.94      123.40     21.83 o 
   1  -2  11        0.73        4.00      6.50 o 
   2  -2  11      231.59      237.83     18.66 o 
   3  -2  11        4.72       -0.57      7.75 o 
   4  -2  11       93.59      142.00     75.00 o 
   5  -2  11       17.06       21.24      9.61 o 
  -5  -1  11        8.29       11.94      5.97 o 
  -4  -1  11       54.34       49.96      9.51 o 
  -3  -1  11       26.16       36.21      7.11 o 
  -2  -1  11      150.02      162.98     11.65 o 
  -1  -1  11      118.81      124.92      9.26 o 
   0  -1  11      107.58      119.26     15.72 o 
   1  -1  11      171.73      158.45     10.02 o 
   2  -1  11       22.29       31.03      7.73 o 
   3  -1  11      111.08      146.09     26.50 o 
   4  -1  11       12.16       23.94     13.78 o 
   5  -1  11      110.11      130.52     15.94 o 
  -5   0  11      115.87      121.61     15.52 o 
  -4   0  11       74.00      106.37     15.88 o 
  -3   0  11      114.86      162.75     24.28 o 
  -2   0  11      220.72      223.31     10.65 o 
  -1   0  11      231.60      225.79     11.43 o 
   0   0  11      155.96      156.99     34.30 o 
   1   0  11       87.93       74.90      8.57 o 
   2   0  11      592.96      577.89     17.91 o 
   3   0  11       51.00       87.04     29.32 o 
   4   0  11      215.57      231.28     11.93 o 
   5   0  11        0.06       -0.87      9.96 o 
  -5   1  11       26.42       23.80      7.17 o 
  -4   1  11       83.74       98.28      7.24 o 
  -3   1  11      159.53      157.88      8.05 o 
  -2   1  11      280.54      279.35      9.33 o 
  -1   1  11      185.70      201.48      9.22 o 
   0   1  11       16.92       27.64      5.39 o 
   1   1  11      454.81      431.28     28.02 o 
   2   1  11      171.58      173.26     20.09 o 
   3   1  11      165.71      215.49     42.65 o 
   4   1  11        7.19       18.88     11.78 o 
   5   1  11      259.11      218.77     31.27 o 
  -5   2  11       61.03       54.69      6.81 o 
  -4   2  11       79.63       53.00      8.32 o 
  -3   2  11      125.02      132.89      8.54 o 
  -2   2  11       23.00       24.82      6.62 o 
  -1   2  11       99.56      113.43     13.71 o 
   0   2  11      246.84      239.22      7.79 o 
   1   2  11      167.48      180.09      7.11 o 
   2   2  11       83.15      110.61      6.29 o 
   3   2  11        3.57       11.59      7.36 o 
   4   2  11       79.74       73.18     14.03 o 
   5   2  11       31.12       54.56     14.38 o 
  -5   3  11       16.48       13.85      6.80 o 
  -4   3  11       12.71       28.50      4.89 o 
  -3   3  11       67.82       42.90      6.94 o 
  -2   3  11        1.14        2.65      4.07 o 
  -1   3  11       89.94       81.49      8.33 o 
   0   3  11        4.55        0.93      3.97 o 
   1   3  11       89.95       81.23     10.71 o 
   2   3  11       10.24       20.10      6.80 o 
   3   3  11      137.06      131.83     12.64 o 
   4   3  11        0.97        2.48      7.32 o 
   5   3  11       44.52       62.88     14.90 o 
  -5   4  11        5.37        2.62      5.07 o 
  -4   4  11        0.30        9.74      5.05 o 
  -3   4  11       30.87       29.95      6.06 o 
  -2   4  11        0.19        9.38      5.49 o 
  -1   4  11        1.01        5.54      5.71 o 
   0   4  11       21.96       18.57      5.34 o 
   1   4  11       10.53       20.92      6.56 o 
   2   4  11        1.01       11.06      6.45 o 
   3   4  11        1.00        4.10      6.85 o 
   4   4  11        6.54       31.96     12.56 o 
   5   4  11        0.41       14.38     12.64 o 
  -4   5  11       50.64       62.17     10.49 o 
  -3   5  11        0.98        4.75      5.59 o 
  -2   5  11       35.40       35.18      5.73 o 
  -1   5  11       14.82       15.01      9.83 o 
   0   5  11      164.45      169.41      8.11 o 
   1   5  11        1.05        4.76      4.82 o 
   2   5  11       41.53       47.20      5.58 o 
   3   5  11        0.65        3.07      3.80 o 
   4   5  11       69.33       56.90     23.99 o 
  -4   6  11        9.97        0.26      9.61 o 
  -3   6  11       19.44       16.52      7.78 o 
  -2   6  11        0.40        2.49      4.84 o 
  -1   6  11       58.54       55.95     11.26 o 
   0   6  11       17.43       16.80      5.57 o 
   1   6  11       45.43       47.09     31.44 o 
   2   6  11        1.17       -0.05      6.67 o 
   3   6  11       44.51       27.37     11.87 o 
   4   6  11        0.05       -8.16      8.16 o 
  -3   7  11       48.88       46.34     12.99 o 
  -2   7  11      112.83      105.51     39.67 o 
  -1   7  11       18.78        2.77      5.90 o 
   0   7  11       83.18       49.78     33.30 o 
   1   7  11       19.17       23.33      7.39 o 
   2   7  11       87.23      104.32      9.61 o 
   3   7  11        6.61       -4.72      8.43 o 
  -2   8  11        1.68        3.03      9.79 o 
  -1   8  11      220.56      217.70     15.58 o 
   0   8  11        4.23        7.73      9.97 o 
   1   8  11      194.34      214.48      9.11 o 
   2   8  11       15.13        5.76      8.03 o 
  -1  -6  12       27.40       35.84     19.18 o 
   0  -6  12       55.72       67.28     12.00 o 
   1  -6  12       29.10       19.59     11.16 o 
  -2  -5  12       42.50       43.27     10.44 o 
  -1  -5  12        2.52       -5.52      9.99 o 
   0  -5  12       68.21       77.84     15.46 o 
   1  -5  12        0.19       -6.07      7.98 o 
   2  -5  12       32.41       33.39      9.23 o 
  -3  -4  12       38.62       12.25     10.85 o 
  -2  -4  12        1.85        6.74      8.14 o 
  -1  -4  12       74.10       77.48     10.47 o 
   0  -4  12        5.11        4.48      7.58 o 
   1  -4  12       48.87       59.81      9.85 o 
   2  -4  12        3.83        5.35      7.60 o 
   3  -4  12       68.12       60.84     34.64 o 
  -4  -3  12       19.32       19.68      8.37 o 
  -3  -3  12       18.76        3.97      6.38 o 
  -2  -3  12       58.04       61.05     16.60 o 
  -1  -3  12       13.78       15.99      9.83 o 
   0  -3  12      133.55      143.84     12.47 o 
   1  -3  12        3.49        3.03      8.55 o 
   2  -3  12       48.51       49.82      9.29 o 
   3  -3  12        1.79        7.18      9.36 o 
   4  -3  12       52.37       45.46     12.08 o 
  -4  -2  12        2.19        8.15      6.44 o 
  -3  -2  12       81.17       74.79      9.42 o 
  -2  -2  12        0.37        4.46      7.10 o 
  -1  -2  12      200.74      232.61     11.92 o 
   0  -2  12       19.51       28.20     10.06 o 
   1  -2  12      187.25      191.64     11.54 o 
   2  -2  12       15.04       17.34      9.84 o 
   3  -2  12      258.18      262.75     29.45 o 
   4  -2  12        0.04       -0.42      7.71 o 
  -4  -1  12       23.51       24.29      7.91 o 
  -3  -1  12       28.53       22.62      6.55 o 
  -2  -1  12      132.53      145.45     14.69 o 
  -1  -1  12       45.73       52.10     10.68 o 
   0  -1  12       29.80       30.93     10.14 o 
   1  -1  12        6.03       13.10     17.19 o 
   2  -1  12      149.48      173.70     46.68 o 
   3  -1  12       28.56       20.17      8.47 o 
   4  -1  12       44.72       65.87     12.62 o 
  -4   0  12        6.60        3.26      5.40 o 
  -3   0  12       28.69       28.94      6.43 o 
  -2   0  12       58.44       56.42      8.00 o 
  -1   0  12       55.37       66.58      7.36 o 
   0   0  12        7.94        6.23     13.03 o 
   1   0  12      107.09       97.17     17.97 o 
   2   0  12       17.49       16.37     13.90 o 
   3   0  12       26.99       27.52     11.13 o 
   4   0  12        8.07        3.94      9.26 o 
   5   0  12       83.77       86.78     16.54 o 
  -4   1  12       37.19       35.16      7.35 o 
  -3   1  12       11.49       14.78      7.42 o 
  -2   1  12       32.33       25.38      6.69 o 
  -1   1  12       32.54       26.95      6.65 o 
   0   1  12       24.08       28.32      5.95 o 
   1   1  12       27.64       28.46      7.93 o 
   2   1  12       87.83      116.53     12.68 o 
   3   1  12        3.49       -1.55      8.56 o 
   4   1  12       36.84       23.64     13.08 o 
   5   1  12        6.26       -5.37     12.73 o 
  -4   2  12       19.73       18.77      6.49 o 
  -3   2  12       65.28       53.59      8.00 o 
  -2   2  12       58.89       48.67      9.06 o 
  -1   2  12       57.39       73.05     18.38 o 
   0   2  12        3.35        7.30      7.05 o 
   1   2  12      100.31       99.58     20.38 o 
   2   2  12       72.28       79.65      6.38 o 
   3   2  12       61.51       68.86      9.84 o 
   4   2  12       19.85       -0.30      7.66 o 
  -4   3  12        5.02       18.82      6.35 o 
  -3   3  12       68.11       95.95     19.00 o 
  -2   3  12        0.34        8.65      5.70 o 
  -1   3  12       55.80       38.42      7.84 o 
   0   3  12       65.62       55.16      7.53 o 
   1   3  12       80.60       99.26      9.33 o 
   2   3  12       14.92       22.94      8.30 o 
   3   3  12       17.35       16.48      8.05 o 
   4   3  12       25.31        4.30     16.85 o 
  -4   4  12       89.45       76.72     13.52 o 
  -3   4  12        2.76        4.17      5.83 o 
  -2   4  12       89.70      130.37     18.73 o 
  -1   4  12        8.67        3.33      5.12 o 
   0   4  12      145.42      155.94     20.40 o 
   1   4  12       15.81       19.39      6.22 o 
   2   4  12       76.41       72.10      9.55 o 
   3   4  12       47.83       27.55     24.51 o 
   4   4  12       39.57       49.80     14.98 o 
  -3   5  12       86.38       73.07      7.52 o 
  -2   5  12       12.04        3.57      6.16 o 
  -1   5  12       58.85       68.39     22.10 o 
   0   5  12       43.25       25.91     15.63 o 
   1   5  12       68.21       68.41     11.17 o 
   2   5  12       50.83       64.74      6.72 o 
   3   5  12       53.66       30.40     13.16 o 
  -2   6  12       43.88       40.23      7.07 o 
  -1   6  12        6.97       -3.36      5.56 o 
   0   6  12       84.30      100.44     23.17 o 
   1   6  12       10.66       12.00      5.78 o 
   2   6  12       39.17       63.44     28.67 o 
   3   6  12        7.19       23.38     21.74 o 
  -1   7  12       78.87       90.00     32.78 o 
   0   7  12       17.06       31.40     10.61 o 
   1   7  12       89.97       98.20     15.98 o 
  -2  -4  13      100.45       94.49     17.32 o 
  -1  -4  13       28.67       42.29     15.85 o 
   0  -4  13      193.81      191.24     18.01 o 
   1  -4  13       20.21       21.74     12.00 o 
   2  -4  13      108.91       95.90     39.88 o 
  -2  -3  13       19.10       39.59     15.50 o 
  -1  -3  13       15.64        8.83     10.29 o 
   0  -3  13       11.55       10.36     10.59 o 
   1  -3  13        5.10        3.35      9.15 o 
   2  -3  13       31.36       25.88      9.47 o 
  -3  -2  13        3.60        0.94      8.46 o 
  -2  -2  13       30.11       15.85      7.24 o 
  -1  -2  13        2.33        5.99      9.73 o 
   0  -2  13       26.46       16.43     11.22 o 
   1  -2  13        0.01        1.67      9.35 o 
   2  -2  13       11.52       17.08     11.25 o 
   3  -2  13        3.20       -0.83      7.66 o 
  -3  -1  13       42.01       32.95      8.69 o 
  -2  -1  13        0.07        5.47      7.24 o 
  -1  -1  13       69.71       64.81      9.74 o 
   0  -1  13        2.51        7.57      9.87 o 
   1  -1  13       78.96       87.65     10.40 o 
   2  -1  13        7.57        6.10      8.21 o 
   3  -1  13       55.67       48.61     13.00 o 
  -3   0  13        9.85       15.26      7.55 o 
  -2   0  13       99.23       96.35     10.95 o 
  -1   0  13        3.72       17.16      7.19 o 
   0   0  13       35.23       30.46      8.61 o 
   1   0  13        0.68       -3.72      7.43 o 
   2   0  13       94.59      107.46     13.90 o 
   3   0  13        2.26        2.47     11.65 o 
  -3   1  13       55.64       88.22     26.69 o 
  -2   1  13       59.47       37.78      7.88 o 
  -1   1  13       98.41      137.61      8.25 o 
   0   1  13       12.21       13.19      6.80 o 
   1   1  13       88.62       87.62      9.69 o 
   2   1  13       20.56       16.44     14.58 o 
   3   1  13       21.99       18.81      9.29 o 
  -3   2  13        2.68        3.03      6.73 o 
  -2   2  13       30.01       22.71      6.70 o 
  -1   2  13       12.36       10.53      7.50 o 
   0   2  13       59.39       58.72     11.55 o 
   1   2  13        7.73        6.74      6.05 o 
   2   2  13       81.38       80.73      8.72 o 
   3   2  13        2.23       11.61      6.28 o 
  -3   3  13       15.37       11.62      7.38 o 
  -2   3  13       47.49       30.85      7.17 o 
  -1   3  13       14.37        4.91      5.29 o 
   0   3  13       21.72       14.82      9.75 o 
   1   3  13       22.38       13.90      6.18 o 
   2   3  13       30.24       27.11      6.49 o 
   3   3  13       48.28       35.39      6.89 o 
  -2   4  13        7.46        4.07      5.03 o 
  -1   4  13       64.20       41.22      7.14 o 
   0   4  13       46.38       30.32      6.82 o 
   1   4  13       57.15       34.31      7.44 o 
   2   4  13       36.78       26.65      9.40 o 
   3   4  13       52.55       43.22     21.31 o 
  -2   5  13       20.86       20.33      7.59 o 
  -1   5  13        0.63        1.47      5.47 o 
   0   5  13       44.42       29.98      7.32 o 
   1   5  13        3.31       -5.67      6.80 o 
   2   5  13       26.92       15.89      7.79 o 
   0   6  13        5.53        4.77      7.75 o 
  -1  -2  14       26.92       22.69     13.60 o 
   0  -2  14        3.83       -9.01      9.01 o 
   1  -2  14       20.15       25.72     10.02 o 
  -1  -1  14        2.31        0.19      6.90 o 
   0  -1  14       23.85       22.47     15.55 o 
   1  -1  14        2.94       -0.04     12.37 o 
  -2   0  14       38.38       32.76      9.03 o 
  -1   0  14        8.99       16.59      8.12 o 
   0   0  14       34.29       23.22      7.36 o 
   1   0  14       21.23       37.61     13.77 o 
   2   0  14        3.44       -7.50      9.11 o 
  -2   1  14      118.21      124.40     15.87 o 
  -1   1  14       81.83       84.47     12.07 o 
   0   1  14      122.46      152.00      9.38 o 
   1   1  14      100.12      115.30      8.97 o 
   2   1  14      166.96      173.75     13.35 o 
  -1   2  14      130.57      117.87     18.82 o 
   0   2  14        9.39       12.30      6.96 o 
   1   2  14      125.15       98.71     31.73 o 
   2   2  14        4.73        0.77      6.82 o 
  -1   3  14       30.16       16.05      8.45 o 
   0   3  14       37.24       25.13      8.03 o 
   1   3  14        9.04       17.68      9.09 o 
                                                 
